# Supplementary material for: Acute Cycling Exercise Induces Changes in Red Blood Cell Deformability and Membrane Lipid Remodeling
Source: Int J Mol Sci. 2021 Jan 18;22(2):896. doi: 10.3390/ijms22020896 (PMC7831009; doi:10.3390/ijms22020896)
Supplement: Supplementary file 1 [file ijms-22-00896-s001.zip › Supplementary Files/Supplementary Table 1.xlsx]

## Sheet: Raw Values
			Plasma																RBC
			Pre								Post								Pre								Post
compound	CmpdID	Pathway	p1a	p2a	p3a	p4a	p5a	p6a	p7a	p8a	p1b	p2b	p3b	p4b	p5b	p6b	p7b	p8b	r1a	r2a	r3a	r4a	r5a	r6a	r7a	r8a	r1b	r2b	r3b	r4b	r5b	r6b	r7b	r8b
L-alanine	C00041	Amino acids	11193430	11782060	9772073	10197520	14750590	16604280	14264540	9240318	18123280	15774450	13099140	15318280	19026710	30835050	20465930	12352370	20230120	17561490	23462220	19699290	30467240	28791880	25703210	17071280	25906030	24546940	25652160	24185460	29645300	29521780	22584130	20800180
L-arginine	C00062	Amino acids	3194348	3771967	2860843	2996322	2689185	4618442	6110406	3196213	4061228	3565513	3273081	3617338	3511268	4362872	5342204	2559847	199150	271038	47997.4	158162	253451	1175221	289868	926090	73898.9	511109	187068	567291	187956	550447	757033	198980
L-asparagine	C00152	Amino acids	224444	287684	494631	279376	696386	627441	954970	384737	634329	237521	226126	268469	674397	351184	917871	554324	2517410	2812459	2228458	1295001	1287287	812815	2867363	1301095	3003142	2422009	3043033	923290	1330646	948670	1308478	1708562
L-aspartate	C00049	Amino acids	2104721	1477614	2890855	1459763	2633937	2549838	5413891	3722165	3494797	2206216	1768897	1610227	3482719	3503225	3925947	4705810	8924015	9285205	7959056	3382861	3520910	3667549	11832230	6027096	11175720	7480888	8122450	2532384	3872423	4595552	5331786	6357292
L-cysteine	C00097	Amino acids	395621	566971	824684	566848	516739	642315	830401	500125	496410	349288	254182	538830	916808	857649	618640	621349	39337.1	16575.6	2579.47	5219.57	4326.86	187713	19243.7	399021	3011.17	101319	3123.01	92378.6	3545.69	107800	5468.54	2300.95
L-glutamate	C00025	Amino acids	441528	339020	1805324	279018	564079	489718	683812	560528	1069161	456494	642643	335441	1558566	931553	1444199	901985	17591470	15740490	18680410	5431360	10072230	7454954	23191440	10035300	21586170	16545860	19648400	5427618	12721420	7742520	9355235	10615810
L-glutamine	C00064	Amino acids	4776193	6095750	11036720	5008849	15668880	15069570	17471760	10412920	14147780	6682846	5228786	6119986	16524270	11657020	17935670	13664660	23726800	26430410	16295720	12700560	14569410	13893530	26151550	18375710	25887370	29221550	20837580	13633130	14315880	14139540	15955780	17462620
glycine	C00037	Amino acids	915131	929647	1102300	1012268	1276513	1614729	1548605	1165996	1289176	0	1047255	984770	1240269	1424669	1535225	1201502	2474683	1701470	2200532	1336574	1298188	1569236	2958190	1783306	2645668	1659616	2662234	1203818	1555746	1338398	1628910	2044361
L-histidine	C00135	Amino acids	2518366	3093613	1802982	2395185	2567052	2392341	2748829	1404035	2564486	2556958	2615970	3064185	2866080	2733321	2272687	1727914	4153706	3667499	4946412	6960908	7472660	4869812	4524088	2765967	3378535	3284372	3852940	6786562	5738470	4875688	6059114	4650290
L-leucine/isoleucine	C00123	Amino acids	46989120	37980720	13951360	41481090	21018250	26403770	42749320	15018260	21200090	33683780	38985780	46490600	22827100	72410530	42397340	19112500	37294000	28524480	24380970	80798340	131431100	110699000	53566070	31168670	34586150	32855850	45960710	97694280	80159380	113228100	107818200	19236350
L-lysine	C00047	Amino acids	5627020	6895544	3652088	4523550	3683284	3521025	6264942	1985851	3817784	6682688	3911317	4685852	4540802	4635740	3533142	2447901	6795018	7619428	7678842	8653165	13974140	8848811	6987474	4060910	5584392	7026636	6055192	10117390	9653026	9758287	10420790	7397354
L-methionine	C00073	Amino acids	2635365	2874786	2161202	2353663	3246043	3994340	5130062	2127007	4039503	2749997	2640704	2674935	5089346	6267126	4403238	2539020	5879248	6097838	5997400	7409362	12998380	11589850	9469952	5197922	6417878	7531272	6666334	10010550	13654240	9403283	13062760	4563054
L-phenylalanine	C00079	Amino acids	6681682	5477584	30917500	4691622	27996250	33104890	57378520	23485480	45281040	5582706	5337338	5785808	35263280	18025390	47593060	31376450	19695290	17143250	16445800	10649920	16403380	17967090	30212320	19296030	23626040	16130370	27831950	16046970	16524750	19201500	23063640	11900880
L-proline	C00148	Amino acids	46932940	38812240	24441880	41495580	52952630	82487320	89009160	63145770	49451520	36496710	21077760	38955070	51174550	118026800	83224900	74025740	73915020	75277560	64767950	136247700	135460700	207397800	137558400	119823400	77196830	67022780	46167090	115926600	166257700	184923600	202178700	154084300
L-serine	C00065	Amino acids	521971	713140	776029	440776	949449	1603803	1573276	877693	909300	617990	426454	541412	1066785	1047359	1558726	1240673	2631386	3318095	2144690	1124443	1508444	1264504	2944943	1970115	2961953	3112424	3097195	1185086	1949400	1296757	1456126	2309587
L-threonine	C00188	Amino acids	2127700	2102552	3099334	1920709	4287556	4747080	5985232	2750347	3990491	1715664	1523102	2160073	4084449	4218616	5337274	4058874	7682994	6166828	5642662	3876124	5114688	5314562	9665218	5322344	7499338	6546654	6091594	3961146	6234750	4297407	3580172	5954166
L-tryptophan	C00078	Amino acids	52982210	53943280	21203590	42730320	22914550	21548940	34220350	15903530	25013860	43894520	39761780	56508600	27563010	41239200	32101490	17658390	11677350	14436840	19203140	40299240	43633960	63149020	23293240	21765010	15589440	17370380	24371790	64603980	52046000	75728470	63965360	14189390
L-tyrosine	C00082	Amino acids	4150575	3980542	5336830	2486664	6572950	7113154	9978904	2946644	8791932	3582995	4155125	2717918	10022670	11828600	9706457	4880694	14211760	12375080	18332490	15107250	22447250	17874400	20115090	9555314	15630670	15603790	12465790	14625050	29454140	16058560	28588100	13124540
L-valine	C00183	Amino acids	67655190	64758320	52426660	88161920	58633400	68332190	81230140	41857600	60231290	58848220	71450100	79473260	67827340	114332300	52699020	46165740	97744780	77671370	107026100	237648600	273264300	269033300	111062800	95713610	79420470	73819190	122840900	210279000	204602100	221435800	225501600	114744300
L-cystine	C00491	Amino acids	404037	366902	987572	331817	725727	752516	583081	604640	724224	502932	548239	360867	768810	669156	765706	652879	47860.9	68021.4	45536.2	15199.4	7226.75	30463.2	18314.3	130062	34910.9	114759	27046.2	75288.3	25340.7	35140.9	4036.57	48866.8
ATP	C00002	Nucleotides	2923.38	8121.2	949.794	20369.2	2171.77	0	10031.7	3854.8	2141.64	1111.65	2408.36	23657.4	6929.56	1491.1	561.376	2251.43	3326047	6174288	5614082	11732340	17594710	7352838	5217176	3475745	6192832	2110119	4311280	9077176	16091190	9185513	14349420	8073240
ADP	C00008	Nucleotides	33276.9	1934.04	27702.7	17559.8	5228.85	6883.72	2255.41	26458.3	7393.39	2299.44	6562.84	2615.98	10287.4	4838.78	3917.33	3340.24	8762152	9781523	15106860	18711520	22595960	10509820	12576690	10181890	11038420	5612458	8129072	11815280	25160500	9764593	21799180	13328630
AMP	C00020	Nucleotides	25335.1	17119.4	4712.27	2346.06	5867.24	7813.53	3070.97	9359.57	11562.1	1373.05	10952.6	1953.16	3836.64	1827.95	3341.29	17020.8	3183477	2195614	9414256	4778396	1013573	2924590	5336664	1172625	5524568	666026	3285852	3217380	1591020	1937774	2308114	6301064
dAMP	C00360	Nucleotides	0	0	0	0	0	0	0	0	0	0	0	0	0	0	0	0	94505.9	90041.7	111910	197368	162320	435615	44107.7	68590.1	96801.4	52600.9	100036	285484	164771	212559	90523	94761.1
Adenosine	C00212	Nucleotides	2529.22	7867.61	4926.73	9677.47	3989.86	5505.48	3553.91	2283.13	3282.92	8304.63	10329.8	12665.1	2578.3	11826	2111.94	10652.5	89211.2	63528.4	127773	84467.9	104835	72029.4	120253	68024.1	57075.2	96994.7	73940.4	64268	28507.6	103243	84777.4	133758
Adenine	C00147	Nucleotides	0	41294.6	69379.1	57414	69987.3	52778.7	73876.4	81562.9	82782.9	40224.4	0	42926.8	72476.4	48327.5	56786.3	76474.4	1147515	882167	1933458	536272	431135	357789	1392046	561550	1448059	720118	991961	365382	751569	294358	547185	1654086
GTP	C00044	Nucleotides	7988.45	0	980.725	0	0	4653.71	405.294	0	1032.48	0	0	0	0	0	0	2171.7	15937.9	70542	67311	175363	182090	38704.1	77251.2	33952.3	59494.4	21165.9	59099.8	98955.7	184497	64459.3	181808	80533.3
GDP	C00035	Nucleotides	469.218	0	0	360.931	0	0	0	578.332	448.401	0	376.358	0	365.734	0	0	1028.6	137677	127456	312092	406564	352676	316954	226323	213541	144097	74184.5	131236	380824	498190	329767	439836	166065
GMP	C00144	Nucleotides	0	0	0	0	0	0	432.167	614.795	0	0	0	0	1737.31	0	0	0	67126.5	42368.4	180298	174747	31609.2	97201.4	119916	15515.7	79450.4	7929.4	60161.9	93319.4	31902.5	61491.8	36394.7	125010
Guanine	C00242	Nucleotides	0	0	17011.3	1145.95	8363.97	15306.1	11223.5	12484.9	1431.48	8678.85	7134.91	22565.9	8684.9	23909.5	1085.89	0	154960	155102	252235	32747.9	9547.38	0	181577	53127.1	323257	205462	368899	41804	323140	36648.2	121681	282081
Cytosine	C00380	Nucleotides	33515.1	14449.8	23204.6	5816.12	11841.5	12989.8	9802.36	19988.6	13113.1	11894.9	10854.5	5231.78	19165.5	41492.1	28937.4	12292.3	178218	185766	181047	36786.5	69057.3	48977.6	156333	67982.3	285341	153142	260292	28357.9	76284.4	43383.1	70925.1	84568.6
UTP	C00075	Nucleotides	0	0	0	0	0	0	0	0	0	0	0	0	0	0	0	0	0	15932.6	1264.48	45299.3	43461.6	1315.58	9631.46	2717.46	11171.6	2936.68	28464.7	17811.9	66383.7	1207.3	63077.8	4306.79
UDP	C00015	Nucleotides	0	0	459.768	413.15	519.25	0	445.943	440.257	0	0	0	0	0	0	1095.66	0	64741.2	70671.1	143468	194324	290620	139168	85462.3	114867	74037.9	50432.2	99533.5	153784	317211	195144	207888	58045.5
UMP	C00105	Nucleotides	1221.62	988.824	1932.89	1410.66	1389.49	1256.79	508.503	1331.83	1392.6	1419.32	1136.07	652.208	1190.59	2812.19	1953.67	932.861	15382.5	7256.89	42691.6	33485.8	40629.9	10419.8	19779.8	4847.04	14137.1	0	21390	19875.1	19670.6	15984.5	42786.1	11730.2
Uracil	C00106	Nucleotides	112442	143216	53026.6	84792.7	29727.8	55683.8	48120.7	48720	71312.8	131397	99760.9	113739	56138.8	137723	48969.9	50466.9	105174	118295	171547	255490	317475	205466	125614	113523	94276.7	108134	132708	201092	264369	233327	228587	135025
IDP	C00104	Nucleotides	1719300	2483577	1028293	2280266	1260978	1002520	1315673	1104336	1833870	1986359	2678392	3019800	2115322	2849619	1746048	1130042	319523	145037	224483	635949	260935	1054085	268689	925512	64717.9	701425	312150	1343599	694694	1058684	558682	81978.9
IMP	C00130	Nucleotides	499.226	451.283	713.784	0	1463.09	487.152	694.616	2041.46	2415.48	0	1055.16	0	748.034	1321.95	1038.56	538.606	7220406	7349094	13234000	52124630	24050290	10729100	10947140	3883285	3707956	8294060	16171000	20166850	22050550	13896130	23557140	5143418
Inosine	C00294	Nucleotides	0	0	0	0	0	0	0	0	0	0	0	0	0	0	0	0	75853.9	106255	185833	115421	102866	3111.92	304614	0	43113.5	49098.4	99682.9	7669.58	290141	11614.5	240663	234831
Hypoxanthine	C00262	Nucleotides	578805	1918410	284382	152251	159376	134707	314326	137491	3105296	4538336	2532076	1181842	2073064	1889726	578673	778164	16050580	20572620	38376160	52076310	54813310	7509022	28817190	2796665	16348220	16964080	28352940	14811520	69070900	9998219	54018420	34033240
Xanthine	C00385	Nucleotides	70412.9	0	72038.4	56456.1	166092	78600.7	65231.6	89014.8	84213.2	83797.5	72376.1	0	0	254806	94055	127632	0	0	315078	584546	303103	0	601534	0	188345	376718	0	0	809861	866954	0	0
Allantoate	C00499	Nucleotides	682357	729018	266895	699232	339642	399144	500018	287110	362910	511130	337343	686519	273895	413114	482795	428944	193642	155169	132775	178526	106461	322796	280310	531424	94049.1	203444	114074	340191	220444	340218	107174	158305
(S)(+)-Allantoin	C02350	Nucleotides	49467	67531.9	10110.8	103637	21001.5	28017	39310.7	30968.7	14802.5	36939.2	14644.4	73838	22803.7	154009	30447.7	23206.8	180883	120819	173350	307521	242763	213061	152980	118677	212950	202840	217181	236845	350940	395054	428105	151241
5-Hydroxyisourate	C11821	Nucleotides	127056	258455	170657	229496	307469	325533	410237	226486	368914	343938	228519	225462	224460	158632	375031	147372	3001364	4178267	3035793	2545310	4411880	3607523	4245580	1171352	4084337	3580146	3341865	2519962	3060451	3057526	4706806	3114844
Urate	C00366	Nucleotides	92551130	79973740	16623780	79828340	20960430	17899020	13330000	17519710	30508310	81710200	84964410	94495520	23280910	99750540	20579030	10270880	12148180	8695973	14891970	45428280	39027340	54433430	10406430	11609560	13765930	11742020	15484940	61214270	54536160	59472800	40751790	9425564
3',5'-Cyclic AMP	C00575	Nucleotides	5902.15	1858.17	0	2121.89	2422.64	5172.94	0	0	7040.59	1738.83	6933.41	0	16575.8	9432	8352.53	1759.67	59843.7	26204.7	233645	1202380	1476058	325778	78904.1	58519	0	26681.7	104180	463796	421116	1108723	1057855	278921
2',3'-Cyclic CMP	C02354	Nucleotides	392852	282720	160621	280811	132440	121993	143710	122447	141575	372326	232756	275100	131338	128095	115421	164110	61456.9	116097	76456.7	51245.8	30789	63596.5	119065	108407	101242	96955.5	105782	84581.6	28049.4	77290.5	65067.3	64482.6
Pyridoxal	C00250	Nucleotides	21389.9	33285.7	55529.6	9569.55	21471.7	4647.25	7044.74	10143.5	2662.76	39727.6	100180	10602.9	28802.8	8481.95	7917	14199.3	54982.3	54731.4	61477.8	208538	157777	125368	60989.2	42233.3	46075.6	52184.4	47372.4	116890	91168.1	146303	174872	69405.2
4-Pyridoxate	C00847	Nucleotides	91083.9	462885	649195	155231	169704	10309	23830.9	28992.9	41117.5	672932	2530566	219773	303760	145433	29854.5	24382	76153.6	78066.3	288272	293662	266481	186593	90993.3	62762.8	97514.6	72660.1	158456	167423	341586	233112	271336	102680
Nicotinamide	C00153	Nucleotides	528242	447264	375415	516686	479601	411912	0	422530	492579	387556	765792	373877	475793	718838	421752	0	18203710	15078350	23573580	63037200	94151500	50732080	19011250	14302710	21568790	16940970	23914060	72370120	41509010	76106890	68440150	20002520
UDP-glucose	C00029	Nucleotides	0	0	436.466	0	0	0	0	0	0	0	0	0	0	0	0	0	658873	710977	1015603	1272858	1519099	686958	670393	297724	925564	525775	713849	699259	1454777	825448	1533562	927354
ADP-D-ribose	C01882	Nucleotides	0	0	0	0	0	0	0	0	0	0	0	0	0	0	0	0	153801	60779.7	42419.9	5424.98	17362	519733	142435	497059	8216.57	191713	8427.59	809574	111897	1304201	5288.71	7543.12
FAD	C00016	Nucleotides	0	0	0	0	0	0	0	0	1191.98	0	0	0	0	0	0	0	3596.32	5225.64	15803.4	4347.01	27040.7	18846	9717.2	8762.14	7972.34	5895.15	12158.6	7830.84	0	5522.32	9395.39	9600.14
NADP+	C00006	Nucleotides	0	36097.8	0	53772.3	26082.3	0	12604	8865.74	46263.7	15744.4	80888.2	97820	25021.5	73191.8	15019.7	0	160822	153946	197285	292927	376147	129072	155210	68439.1	163976	103906	162343	186389	293896	277465	344342	208943
NAD+	C00003	Nucleotides	0	0	0	0	0	0	0	0	0	0	0	0	0	0	0	368.009	3454.86	5689.88	30196.1	12506.8	3982.85	17055.9	0	0	4238.74	1701.75	2573.01	38246.7	0	52594	7027.57	3059.82
NADH	C00004	Nucleotides	0	0	0	0	0	0	0	0	395.599	0	0	0	0	0	0	0	10455.4	4271.78	19478.7	79295.1	98004	40196.4	15982.1	9576.22	8535.25	7395.44	26585.7	20014.7	135346	35206.2	50949.2	11443.9
Phosphate	C00009	Phosphates	16481410	26998230	8159050	17372210	7604808	8808791	10630800	4332514	7664680	27562660	22385140	32359280	14213180	28509420	11896740	7703062	14081910	15976520	27133060	48311670	30546330	33049070	16018480	18804340	19817820	19404650	26676320	47473500	44402510	40151430	42605200	17532040
Diphosphate	C00013	Phosphates	303129	616000	54394.3	533544	106806	49851.4	76173.3	56816.2	209413	606028	601765	838449	240982	632453	144072	33063.4	594202	475989	1183779	1488078	1829422	1184188	985579	786623	482077	446492	555710	1406862	1943200	1975170	1417563	741832
D-Glucose	C00031	Glycolysis	40078560	28842850	12591240	29546110	14803810	11749480	11782800	10653440	18154090	33821290	36014050	30537860	21027580	37506740	18876980	10880240	22110650	15882410	18135770	26302940	34673020	20839370	15632880	18958660	19422050	21458590	22259480	35159010	45051480	42421600	39122130	14845590
D-Hexose-phosphate	C02965	Glycolysis	123127	143742	86753.9	34825.5	46761.6	55703.7	130694	66350.6	101512	182992	197011	64437.1	76867.4	76090.5	111591	85762	1547335	2138505	2924506	3549683	8058794	2071722	2241701	897900	1751874	1328567	1851020	2259535	8607831	2125604	9330626	1996962
D-Fructose 1-6-bisphosphate	C00354	Glycolysis	1852.13	8548.32	8080.21	4839.52	0	1567.13	2551.97	0	0	9950.6	5691.13	2109.03	4660.42	26737	3141.65	0	6306616	4555544	15281220	16717060	8865810	6021098	11443200	2460737	5694236	2941518	9129667	7433134	8994117	7843522	9431552	7555358
D-Glyceraldehyde 3-phosphate/Glycerone phosphate	C00118	Glycolysis	0	0	0	0	0	0	0	0	12214.3	0	0	23173.7	0	0	0	0	2501471	2190726	8596851	0	0	0	5711386	1230506	2746835	1753002	4021591	0	0	0	0	3236786
2-3-Bisphosphoglycerate	C03339	Glycolysis	266664	182718	68965.1	465728	133504	63089.6	77749	166763	206369	0	649886	207664	89124.6	357254	77232.1	0	69484100	55259120	130446100	156335100	201534300	141990400	113509200	97555260	57098690	52756660	66533520	161022900	222599900	243066600	155977900	84255590
2/3-Phospho-D-glycerate	C00631	Glycolysis	120345	0	12847.4	39782.1	40182	13827.1	24645	21666.2	53709.5	24959.7	61026.2	41157.5	0	54750	34141.9	32119.4	12216460	7318886	23690900	22198680	33367430	27632340	17617080	18133180	8129114	10593780	9487140	27476360	41190570	48216920	21696160	11888200
Phosphoenolpyruvate	C00074	Glycolysis	26534.8	34800.5	12086	0	11967.6	0	4426.17	20310.7	0	10571.5	64660.8	12985.7	7298.48	33050.2	4700.78	11787.5	7843902	6042588	14725670	17238380	24685720	14404460	12667160	10080090	6195344	5706276	7379210	18077760	26004710	26374730	17626090	8882309
Pyruvate	C00022	Glycolysis	4066809	5325710	1028391	4267307	1434858	2116077	843659	884040	2960758	13419820	7465622	11871500	3201923	11868000	2676279	1281566	1576469	2013175	4370567	6656510	4390362	7051572	2489803	920767	4581464	4157690	3864138	12619240	9241049	11771930	11640890	3857843
Lactate	C01432	Glycolysis	51070620	74208360	11586740	70184450	15755660	29244380	14128930	9907526	101103500	319819700	140271700	242605600	70006260	239194500	50227620	19992210	25586790	34165030	30091390	78805120	80719610	90316160	34030960	19915550	119607000	160551100	71387210	242638000	202539400	205554000	154431200	40505720
Maltose/Sucrose	C00208	Other sugars	69518.1	39420.1	44896.3	84828.6	55258.3	64623.6	167628	48903.5	42769.7	47259.1	54222.7	61913.9	108082	100546	156788	136060	116768	86027.6	90478.8	199422	252264	121623	89471.4	175669	84594.1	160360	136111	209069	329998	187753	194778	99940
Maltotriose	C01835	Other sugars	0	0	3834.48	0	1969.27	2382.23	3885.01	4712.57	2523.28	0	0	0	0	13089.4	3456.13	13693.7	73912.8	55059.1	57730.4	126475	187323	56720.4	56573.2	130399	44419.2	113006	101584	111277	191663	50180.4	157306	53269.9
D-Ribose	C00121	Other sugars	995837	947599	322232	754564	375933	281262	298557	239956	396776	842792	924564	744833	527335	1108012	449076	258248	573927	443256	628804	926862	1316065	1043346	592326	562141	501536	564944	598957	951876	1402627	1197088	1622404	445430
D-Arabitol/Xylitol/Ribitol	C01904	Other sugars	142437	158034	56910.3	123180	51055.4	47159.3	68301.4	42933.8	53692.4	226295	198280	150070	87933.7	168390	70739.4	37714.5	51214.2	62021.9	123044	141608	189038	134911	88284.4	61581.1	70676.1	110838	98646.6	171337	289652	195824	184373	83423.2
Citrate	C00158	TCA cycle	33867770	47618520	4451942	48344120	7845700	9352331	8152796	5782842	14447980	52542840	39585720	70506970	13821320	58037740	9489050	4509572	1748656	2349667	1797392	8469700	4646674	32350530	3037900	9383537	1401740	4612012	1615853	37842890	11597980	33171670	5481975	1183253
2-Oxoglutarate	C00026	TCA cycle	404046	598352	178682	448935	206640	174481	161557	124712	343189	669804	907846	890152	370803	606392	253946	159672	42969.3	42147	107015	113529	95107.1	101136	47872.7	132517	31439.9	83252.8	50052.6	459483	173572	344645	100687	31623.8
Succinate	C00042	TCA cycle	505516	959930	244477	757040	281372	273508	353929	227088	1849323	2583474	3823578	4100958	3278807	4296370	1193276	243709	254948	214144	391844	453291	597683	645297	373762	343932	999026	875813	772705	3186452	4391556	2934957	946926	193138
Fumarate	C00122	TCA cycle	79168.1	171143	24042.9	99150	30768.3	47413.7	36133.7	26492.3	166394	400403	350964	404290	179077	419286	85418.8	46462.6	316687	374670	622390	1269933	1153602	666817	431112	283926	646010	509187	652517	1417816	1873683	1267139	1149825	482414
Malate	C00149	TCA cycle	833094	1960944	243884	1043439	282838	345596	286091	210746	1439502	4763644	4619376	5270068	1769369	5991090	780596	185368	3704136	4132448	6645466	13561040	12531920	6483078	4914743	3404563	6365774	5766254	6654784	15020520	18668010	12505350	12458680	5479736
2-Hydroxyglutarate	C02630	Alternative Carboxylic acids	570490	978228	258992	654949	141969	140219	196895	129802	213477	625953	859845	840204	257663	844409	227840	93716.2	473345	647792	1164650	1518789	2415616	1073130	647794	597467	468410	473683	843982	1482413	2273370	1344412	1400938	591111
Itaconate	C00490	Alternative Carboxylic acids	610247	949607	241338	725044	146859	152588	193830	130196	216802	848038	875874	1177364	314722	1209918	223685	142208	161064	176250	262334	458174	537988	629054	222536	269890	123675	199282	244621	790641	558937	728114	471125	202382
6-Phospho-D-gluconate	C00345	Pentose Phosphate Pathway	15825.9	23211.9	1311.06	16274	2173.85	2727.46	2899.82	1995.88	4159.29	12764.9	10356.2	36006.1	3312.28	44675.7	2346.91	4437.4	637309	679717	619141	1054097	1806365	1004407	561550	408230	486998	580286	523688	926274	2510615	1044858	4934108	591909
D-Erythrose 4-phosphate	C00279	Pentose Phosphate Pathway	0	0	0	0	0	383.602	0	909.561	598.763	0	0	0	0	0	448.071	0	93972.9	112174	135858	253793	305830	220927	145197	48154.8	122973	48539	119148	154455	274875	216308	305622	137359
Sedoheptulose 7-phosphate	C05382	Pentose Phosphate Pathway	0	6841.13	962.626	7375.06	5772.54	395.137	1396.17	8634.45	1453.55	1643.38	15141.1	0	595.948	19980	2896.03	778.144	91118.7	139379	72491.5	149739	257834	109732	107635	34505.5	79493.9	101694	83165.6	104627	500788	62180.7	605748	127155
Pentose phosphates (isobars)	C00199	Pentose Phosphate Pathway	23772.7	26294.2	7893.88	14553	10390.5	9968.22	5762.22	5900.45	13215.7	28866	21070.9	12588.2	10004.8	28257	3408.39	10778.3	905565	1806385	1693793	4278288	2500634	934653	2530791	365216	1187872	983824	1579292	1465928	3549161	612122	4637200	2213446
Glutathione	C00051	GSH homeostasis	9960.66	4147.82	24355.5	0	48445.3	29472.8	61672.6	32144.8	43180	5342.23	10292.5	19140.4	52849.9	4548.95	26503.6	51074.9	260411100	279271200	386418800	259254600	300126400	186349900	274683300	112816400	225659000	206911100	178881600	143168600	412488400	128322900	255035000	361250600
Glutathione disulfide	C00127	GSH homeostasis	1591.04	0	0	4077.08	2085.51	0	1394.52	2542.36	1633.08	0	5698.67	0	933.931	2441.71	1002.64	1476.83	5122112	3490383	8299826	15038510	11427160	7829110	5740880	5948064	6390666	4039522	9738473	10366940	17683060	15557750	10194600	3942905
5-Oxoproline	C01879	GSH homeostasis	3458360	4603768	8182236	3944452	11002030	10802780	12152300	7655432	10517450	4798556	3893922	4088711	11712710	8840320	13223940	9823173	20457630	25256690	16057350	13144180	14684310	13229550	24448420	15335340	24677070	23860460	20101330	12664000	13767950	13168530	16229420	14071670
S-Glutathionyl-L-cysteine	C05526	GSH homeostasis	17883.3	0	50474.4	11181.2	76015.9	40762.1	67528.8	58678.7	77357.4	8090.37	14509.4	10859.4	62738.3	15623.5	45543.9	93613.6	50973.4	0	0	0	0	39296.3	13222.8	433363	0	69090.7	0	28375.8	0	19406.5	0	0
Cys-Gly	C01419	GSH homeostasis	84202.4	98539	272152	138915	278346	319161	416244	199186	267392	71683.8	51095.5	103849	436178	265637	387418	274772	2580799	2837334	4060013	1816666	3011006	1897159	2654650	1247550	2237257	2189294	2109974	1433736	3951511	1321199	2596522	3745770
Ascorbate	C00072	GSH homeostasis	95191	117049	312750	816551	42160.1	33618.9	47998.9	34700.1	55143.6	131402	84670.6	132939	78869.7	323633	53873.5	29478	56066.1	42847.3	55524.6	147171	184895	129590	42048	47440.6	43703.8	43501.5	51452	193480	160376	233911	235831	27585.7
Dehydroascorbate	C05422	GSH homeostasis	820332	876656	90163	968116	154565	170915	206138	160659	350433	1135329	1133930	1588985	286019	1561098	216374	170609	39340.9	58370.9	42046.5	115859	36490.3	594096	29488.8	84866	38389.2	42838.2	27533.3	951434	267668	861237	129976	17417.4
gamma-L-Glutamyl-L-cysteine	C00669	Gamma-glutamyls	10858.2	2682.2	1446.86	7834.18	9106.68	3009.8	3846.81	2836.74	2190.92	4883.6	2286.81	4740.96	6076.21	5313.95	6841.39	3625.16	69863.1	110987	143654	354185	98617.9	103149	87273.1	4284.82	56830.8	32747.5	165903	38640.8	102612	35287.5	79421.2	69741.5
gamma-Glutamyl-Se-methylselenocysteine	C05695	Gamma-glutamyls	2461.21	0	0	1098.43	0	0	10666.9	7300.55	4231.24	0	0	2144.74	0	0	0	0	60356.7	74771.9	57078.1	15008.6	28281.7	22889	49170.9	41886	58872.8	82627	38405.6	12117.6	85073.7	11821.4	49021.6	78651.2
gamma-L-Glutamyl-D-alanine	C03738	Gamma-glutamyls	111154	72939.4	231447	94075.7	279959	298775	655351	218560	396593	109846	137243	107955	422081	367272	391947	339995	153896	201036	203869	86139	155173	64597.4	201710	228676	178342	157404	260615	117869	173037	83152.2	175997	124454
gamma-Glutamyl-gamma-aminobutyrate	C15767	Gamma-glutamyls	5801.17	10277	15924.9	18378	11373.5	4336.72	7699.29	9745.65	4691.98	4304.83	8466.65	6751.28	14896.8	15359.8	12517.9	8316.19	170228	216601	319538	225355	416678	141349	239451	104562	228115	191168	255777	76331.8	378856	78263.2	293701	293257
(5-L-Glutamyl)-L-glutamine	C05283	Gamma-glutamyls	54748.9	30536.9	332699	60945.5	541709	584167	985944	329638	454970	51909.8	49617.7	25139.9	716346	313096	750352	471686	58666.9	40629.7	46445.2	26646	96941.6	10754.9	64292.9	78840.3	40108.9	55588.2	99308	6180.69	66754.9	26178.9	16986.4	44485.2
5-L-Glutamyl-taurine	C05844	Gamma-glutamyls	0	4038.16	598.786	4072.85	5756.44	3570.07	9695.61	17225.3	0	3297.94	0	2084.47	9445.39	0	0	3626.04	15012	24352.3	22651.8	14983.3	9792.97	0	31324.8	20736.7	20006	11786.1	14053.4	2211.39	12413.7	0	10566.9	24490.7
L-Homocysteine	C00155	Serine biosynthesis and one-carbon metabolism	13688.7	22493.3	53706.1	43670.3	111265	86009.9	147176	99127.7	55814.2	18934.7	3867.87	31103.8	113709	104553	94639.8	86899.9	100342	149019	78245.7	170338	205748	221898	203696	246916	108121	108277	106284	215820	194730	137967	190908	169747
Dimethylglycine	C01026	Serine biosynthesis and one-carbon metabolism	1934383	1985400	3324667	2137899	2152539	2905374	2366205	1318971	1333973	1523625	2661705	2081664	2182501	3946885	1726849	1909479	2539272	2843751	6512994	5091354	5282000	7854066	3116681	3461316	2322363	3465286	4627712	4731156	5708978	5173284	3726976	3080920
Phosphoserine	C02532	Serine biosynthesis and one-carbon metabolism	0	0	95978.3	0	0	58003.3	0	0	0	0	0	0	0	0	0	30555.6	233357	212787	371416	197171	339275	120650	337253	0	341104	180904	314692	105151	235124	155026	309519	226943
S-Adenosyl-L-homocysteine	C00021	Serine biosynthesis and one-carbon metabolism	29755.5	8613.09	4120.33	15592.3	0	910.26	1625.41	0	0	15392.2	14028.4	29434.2	0	27331.2	0	0	10529.4	12068.1	27564.3	97848.1	85013.8	112814	16380.2	13666	10663.9	12270.5	11190.6	89383.7	118401	85984.9	109104	23905.7
S-Adenosyl-L-methionine	C00019	Serine biosynthesis and one-carbon metabolism	0	0	0	0	0	0	0	0	0	0	0	0	0	0	0	0	2219.69	837.732	2849.39	7544.54	8449.66	10457.4	1171.46	2314.3	2386.83	3698.89	1861.18	5599.77	12282.5	8440.89	8062.65	1837.21
5-10-Methenyltetrahydrofolate	C00445	Folate pool (One carbon metabolism)	0	0	0	0	0	0	0	0	0	0	0	0	0	0	0	0	153978	453036	295611	1461082	447296	309299	290264	19260.5	267322	504349	190102	1163240	402149	437230	973628	146273
Carbamoyl phosphate	C00169	Urea cycle	4849.44	1364.79	1598.91	2022.63	1696.85	1590.96	0	1115.67	920.89	1699.07	1660.94	1991.03	567.255	636.399	1269.1	0	28883.8	27775.6	33637.2	24963.9	38389.4	21649.2	31407.5	18092.8	34052.4	29783.8	38594	18604.4	33802.5	23474.6	35307.5	37002
Ornithine	C01602	Urea cycle	1586438	1503070	625408	1643848	851385	1049005	1661186	681810	871362	1243703	531491	1305142	673266	1000667	1252318	1019204	5227640	5256838	4796422	7053314	9270387	5457452	6089010	3535537	4721630	4306062	3693697	6586316	6657960	5879390	8778634	6595302
L-Citrulline	C00327	Urea cycle	540467	296738	1038592	415224	1184853	955871	1653133	811988	778414	237856	388083	278999	1165962	1192982	2038130	1049974	2692063	1780712	2216980	1138907	1082088	1137717	3033549	1603439	2977451	1876220	2373042	905574	1636917	1017151	1478670	1712950
5-Methylthioadenosine	C00170	AA Catabolism	0	14852.2	2909.19	12201.1	8541.92	6194.44	6604.1	4926.8	7175.79	0	20010.7	0	4510.5	14321.6	2818.04	2828.08	53587.2	84779	101659	365051	324183	203644	73838.2	30667.4	78724	59266.2	84028.7	312113	148997	120714	499775	136981
Putrescine	C00134	Polyamines	32292.5	32729.3	9230.21	14781.5	0	22010.5	9911.84	4753.45	50390.3	18507.6	16695.9	14063.6	29924.9	4618.13	15862.4	9839.23	26249.6	40331.4	55229.3	88045.5	55564.5	86169.3	42819.2	38617.3	34891.9	26717.9	22294.5	48688.5	31811.2	111932	86745.4	50446.2
Spermidine	C00315	Polyamines	912647	583835	82756.2	822253	96015.1	58685.8	82578	171608	170986	664067	1038800	665947	97264.2	425710	66948.8	66758.5	3139114	5102233	5881606	18626170	10905320	9372205	4775416	3951538	3003997	5038874	6600318	17818890	6839520	15463070	13436570	5714478
Spermine	C00750	Polyamines	672123	448126	21271	550136	45442.8	23834.5	22075.5	89454.6	114478	525908	734977	524804	22040.1	251049	28864.7	14238.1	4535994	4609810	3166842	22912780	13827860	15257260	8105874	4029036	4350503	4567696	3409319	24569830	6314984	24672760	30297700	3818700
N1-Acetylspermine	C02567	Polyamines	0	0	0	0	0	0	0	0	0	0	0	0	0	0	0	0	15120.8	20202.1	43189.6	113885	71391.8	20388.4	33004.9	6425.75	9631.96	7717.23	24732.8	86558.8	55105.9	91315.9	94165.1	13796.9
N1-Acetylspermidine	C00612	Polyamines	251901	214655	73230	226522	59618.3	59650.3	73304.1	56250.4	128596	248034	330870	374249	105577	184221	90811.1	38282.1	13195.7	7495.17	9922.36	43746.8	33855.1	80481.2	16152.9	40452.3	12107.2	20135.9	36437.6	129743	32241.6	99023.1	13039.4	0
Propionate	C00163	BCAA Catabolism	234706	213415	92278.4	239414	75114.3	111838	91643.7	68167.7	165534	279844	340420	388248	328214	394363	146499	72220.1	116116	117281	0	196427	200300	214202	105108	111680	127142	126953	136201	302010	371278	311794	257443	97210.1
alpha-D-Glucosamine 1-phosphate	C06156	Aminosugars	13544.3	0	10626.4	14609.4	22751.2	25882.7	19884.6	14003	13785.7	0	0	0	23296.3	27466.2	30784.3	17456.5	1052394	1530640	1520522	2145765	1860658	1687249	1797370	1263226	1183188	1157183	1309675	1436723	2711889	1888099	3355461	4176068
D-Glucosamine	C00329	Aminosugars	10592.9	0	143565	11645.7	212206	84024.2	174768	218070	196376	4435.31	16794.6	11162.9	106246	16278.9	214786	126790	90609.4	88751.1	43175.4	0	0	0	49243.8	70509.6	57688.8	89037.2	79664.9	3252.71	7047.62	9137.91	3576.7	30674.9
D-Glucoronate	C00191	Aminosugars	157619	207782	91441.3	212543	68922.9	47364.6	109288	45409.5	79062.4	187735	270632	256978	87186.2	208849	78764.6	44747.1	173011	114591	188968	497763	384790	254321	168368	174042	142078	145057	196913	282676	407111	319606	435072	155777
1-4-beta-D-Xylan	C02352	Aminosugars	1401577	1165801	390590	1105366	503059	417350	450948	503372	544435	1247968	1194342	1056823	658183	1103044	570029	340542	760558	591957	772187	984334	1313209	815733	558317	622812	714897	733508	778429	1037337	1483304	1468213	1448359	526836
UDP-N-acetyl-D-glucosamine	C00043	Aminosugars	0	0	0	370.108	0	0	0	702.884	0	0	0	0	0	312.92	464.182	0	118858	96554.3	679356	291327	283910	121739	175423	82076.9	138465	62719.7	492302	168033	202064	167165	366680	182012
N-acetyl-D-glucosamine	C00140	Aminosugars	358.306	0	0	0	0	1031.77	0	422.874	4285.77	0	0	0	2079.81	0	0	2697.42	49191.2	55098.1	62104.2	173308	137949	118513	99950.8	88158.3	74778.5	47926.3	64218.2	115385	137613	164926	176784	103367
CMP-N-acetylneuraminate	C00128	Aminosugars	340.707	0	353.182	0	0	0	0	0	475.034	0	0	0	0	0	0	0	138413	157990	189204	407956	350389	234443	164247	119168	280864	115906	186595	296212	347160	441795	412662	171523
Asymmetric dimethyl arginine	C03626	Arginine and proline metabolism	687935	643989	350684	521251	491584	377225	457736	384556	535872	821574	1007964	774826	431182	809935	591504	369601	889946	844175	949243	1493097	2421174	1062439	738957	705934	1187150	1024169	917272	1337168	1815129	1426532	993862	1058004
Carnosine	C00386	Arginine and proline metabolism	16495.8	11687.1	5952.74	20219.5	0	0	0	0	0	10461.7	58738.5	43133.8	0	0	17642.9	0	316579	218427	322216	425191	1032972	193975	226504	212196	435649	209902	327597	208322	840535	338182	444098	580701
Phosphocreatine	C02305	Arginine and proline metabolism	75927.2	161652	54406.6	222540	82714.6	70999.9	57129.4	70969.9	109391	105083	98373.7	271387	93906.8	82149.5	53579.1	61524.4	634521	679123	804970	618218	1328237	180354	647857	371380	719837	708519	766349	466422	1368609	198750	777330	696463
Creatine	C00300	Arginine and proline metabolism	30575300	12367580	22007530	3335984	2476642	3277232	5631358	4728006	37962300	16124740	32102220	5267740	5642618	14112960	8619731	5851276	299738900	220061400	615713600	438814000	461039800	368942600	286842200	192612000	458315500	295272700	538018800	336348300	561403300	353154100	540567700	329092700
Creatinine	C00791	Arginine and proline metabolism	33654000	34777610	31279560	43237150	32808020	26563310	31150850	26264970	35402930	32660130	39982080	47939420	44515300	59187640	35482810	27225790	43088760	40736700	63619270	88267610	98482900	83388380	46081110	43371210	59382830	52077100	59846690	117677200	131229600	94690020	86236040	44769640
4-Acetamidobutanoate	C02946	Arginine and proline metabolism	130061	137502	78308.4	75449.1	105826	67981.5	490912	64417.6	150268	143127	120429	85216.4	124531	140628	585348	78863.2	122676	341663	222951	388206	410795	274000	717943	161623	268049	363010	0	317950	242285	271598	976570	208107
N-Acetyl-L-ornithine	C00437	Arginine and proline metabolism	444507	254409	511704	290189	161517	471174	930049	353014	1085552	236824	299400	315304	241151	727425	980993	414412	1638096	642488	776094	1231611	389902	1069645	1204350	472841	2139021	522034	767286	1180878	493141	795030	1381698	579056
Guanidinoacetate	C00581	Arginine and proline metabolism	394484	316921	372746	207968	315128	277142	461527	314521	500022	242616	403561	267367	303595	623184	570326	343744	650973	453734	497123	456843	897370	785403	694283	450480	732261	524949	606174	597366	840181	626993	781549	659691
Pantothenate	C00864	Panthothenate metabolism	12096.9	33618.4	188045	15874.8	48456.2	42665.8	62785	12903.4	131817	98127.5	72030.9	47304.3	71671.2	23997.3	99690.2	53623.3	63725.8	75328.7	60885.6	53347.8	6069.34	36186.4	31580.7	47740.3	76545.9	83213.8	69584.6	95656.8	11704.4	68528.4	18461.2	27189.5
5-6-Dihydrouracil	C00429	Panthothenate metabolism	199034	196770	141012	148714	152433	184280	191479	135284	165754	172923	176909	155715	146550	161741	160268	123204	299830	343876	412878	450955	411374	330287	362284	292452	333076	348034	371894	414160	407462	348578	438991	321940
Pantetheine 4--phosphate	C01134	Panthothenate metabolism	0	0	0	0	0	0	0	0	0	0	0	0	0	0	0	0	14924.9	1833.86	18969.4	23899.3	19506.1	16092.9	5945.27	10707.6	14189.8	6477.36	25014.8	19061.3	28420.5	62172.1	40794.6	19803.5
D-4--Phosphopantothenate	C03492	Panthothenate metabolism	0	0	0	415.821	373.054	0	0	1056.45	0	0	0	0	0	0	0	0	0	0	0	12811.5	35278.8	531.696	0	0	0	0	2655.95	2015.95	19344.4	14662.6	25924.2	0
Taurine	C00245	Sulfur metabolism	0	50518.3	408737	46990	492110	302218	369870	267681	363945	64620.3	82461.3	59648.8	648622	174334	491247	297295	561079	718094	523232	340695	591336	284758	1198930	1416138	413544	961477	1212089	659751	420592	279395	473855	284504
Hypotaurine	C00519	Sulfur metabolism	0	0	9399.31	9139.16	13629.2	0	8563.39	0	15516.4	0	0	0	32676.3	0	10818	8103.97	63449.4	64902.2	43260.1	8658.4	22230	17849.4	96229.4	113785	79658.8	63922.3	79315	43671.8	39999	26787.1	47609.2	35220.7
(R)-S-Lactoylglutathione	C03451	Sulfur metabolism	0	0	0	0	0	0	0	0	0	0	0	0	0	0	0	0	249136	322825	667537	141838	105072	22496.4	897942	17581.6	298102	58969.6	842596	32439.3	122658	40226	48359.3	244913
L-Methionine S-oxide	C02989	Sulfur metabolism	287747	311380	83271.9	307058	117936	82327.7	125856	92330.9	137750	346523	395804	342712	161084	532550	163346	74372.2	212566	137806	288446	643040	1082711	995981	410738	258230	276626	394418	345208	958739	810943	1318980	736492	203434
5-Hydroxyindoleacetate	C05635	Indole and Tryptophan	0	7396.65	1982.63	0	0	4922.37	1908.35	3694.9	5964.23	16791.7	12598.3	0	5025.07	31197.5	4534.73	3331.54	37018.6	64602.7	54065.5	234703	144350	157091	72055.3	47477.8	42591.7	82495.1	46141.6	176183	79560.1	194378	205154	68921.7
Indole	C00463	Indole and Tryptophan	1862169	2147467	772782	1412826	747850	694464	1258394	518127	1020024	1500394	1198436	1771036	1254332	1458385	1064613	674553	450552	571048	663230	1537981	1704911	2439223	843934	872084	1021997	720737	860644	2289177	2515316	2578473	2423907	651673
Indole-3-acetate	C00954	Indole and Tryptophan	246022	542940	78905.7	391410	130920	113019	125757	142230	56432.6	570653	289921	612591	143113	299224	109361	131837	34962	40467.5	52606.7	156554	147106	347925	57232.1	153832	40899.4	111060	38286	346454	131180	320564	106842	66434.9
Indoxyl	C05658	Indole and Tryptophan	17896.7	35252.6	14333.6	42358.7	14668	47042.6	18021.9	31773.2	21766.2	30113.6	41476.4	39075.5	47911.7	110602	29908.7	36464.8	15179.6	16152.6	29372.4	49350.6	77524.6	198607	28234.1	62307.6	19676.2	22611.7	0	51186.6	68368.2	277837	74604.6	83171.7
Kynurenine	C00328	Indole and Tryptophan	113931	121318	656926	78247.6	629727	704805	861929	319966	934272	156863	145632	138009	706164	351224	796290	524675	165564	120797	108471	62911.7	49851.3	206075	149954	170128	108311	140922	209695	145186	129906	207074	126382	61346.1
Kynurenic acid	C01717	Indole and Tryptophan	67110.5	32594.3	5705.76	26371.6	6676.41	8474.6	5147.31	7418.47	19835.4	44192	54544.8	54923.6	16008.9	54066.9	8730.48	6914.5	6456.1	5027.46	4822.46	2638.52	3973.11	10166	9422.03	7175.48	7674.32	8430.03	6314.15	12903.4	3340.54	27545.3	3453.46	3661.61
Anthranilate	C00108	Indole and Tryptophan	15894.5	22699.4	16330.2	18886.3	14966.9	18270.8	17568.2	0	13888.2	19178.2	0	19418.3	20294.6	0	23405.9	16459.1	1511603	1277846	2227812	4315414	5266508	4492143	1523647	1400054	1651215	1316608	1593095	3883030	5515082	5127442	5196116	1655740
g-Oxalo-crotonate	C03453	Indole and Tryptophan	90304.8	327376	38136.6	12685.1	0	2038.32	16178	13800.1	347236	838300	391534	186678	190567	520039	76343.8	81286.1	590641	702333	1030272	2360278	1791953	761073	1155132	108574	707196	789404	1570666	1243555	1562474	692177	1657161	809930
L-Adrenaline	C00788	Signaling	0	9244.63	3408.5	11244.8	6770.38	4803.98	4634.32	8048.45	4212.73	0	9331.01	0	16378.8	5479.41	7233.7	4082.01	79755.6	69865.3	66893	199910	231341	195349	63737.8	61277.1	65561.3	75993.5	56690.7	164958	137228	162694	213434	130351
L-Noradrenaline	C00547	Signaling	9933.55	7406.22	0	8545.15	6418.13	0	0	3762.9	5069	12464.5	17800.6	7834.65	7085.97	2580.45	3580.54	0	45845.6	56892.4	75957.3	190014	255752	150730	55509.2	45598.8	53425.8	58943.6	62326.8	145864	130483	137839	265348	115919
Dopamine	C03758	Signaling	15402.6	23633.9	14687.2	9425.69	17280.4	7729.06	19643.8	17618.3	16734.9	23224.8	9880.69	13936	14619.5	10798	15713.5	8692.01	124172	118981	186172	541836	599928	414961	157828	130990	153093	161274	158006	390068	365038	601438	589716	202853
Serotonin	C00780	Signaling	19476.5	12617.6	16648.3	20292.8	16339.3	19014	394130	475793	24286.6	22595.3	102751	22434.4	0	16648.5	329384	532121	14150	0	32087.7	25246.9	21162.7	22735.6	453189	788015	17087	18273	24720.8	17467.4	17663.6	0	3556532	1201154
sn-glycero-3-Phosphoethanolamine	C01233	Glycerophospholipid biosynthesis	13558.3	32996.6	13448.5	45154.2	14446.4	8726.69	15425.9	13556.1	23385	79674.1	56631	58456.4	19668.6	49039.1	21672.8	14167.7	710205	587686	741247	352962	815981	1149111	1431004	681077	588438	765977	811144	523476	1641553	1422452	3527532	537384
Glycerol 3-phosphate	C00093	Glycerophospholipid biosynthesis	69729.8	159810	20086.4	98936.7	43438.3	25652.1	28390.2	19820.1	48999.9	95955.5	107975	188468	60645.5	130938	44531.3	19302.8	467419	1193681	1601071	2656249	4530068	1049573	2077272	121166	1075485	494293	1054394	985259	3312111	781186	2425041	1900639
Phosphoethanolamine	C00346	Glycerophospholipid biosynthesis	95770.9	143995	15711.6	101080	41424.7	20544.8	15091.6	19852.7	44374.3	115894	66352.5	117964	55639.4	100492	32700	25784	57063.9	67882.4	103434	204543	255386	286402	160559	282179	38746	73703.5	79585	637105	228341	0	483657	55366.6
CDP-ethanolamine	C00570	Glycerophospholipid biosynthesis	0	0	0	0	0	325.375	0	0	0	0	0	0	0	0	0	0	22756.9	25030.6	58627.9	20143.7	82613.9	16086.4	37715.3	13075.2	9854.99	16315.1	80663	33563.6	79033.1	24691.3	51185.4	5922.26
Phosphodimethyl-ethanolamine	C13482	Glycerophospholipid biosynthesis	30902.6	41023.6	0	34680.6	7087.94	3274.19	4571.89	0	4273.07	45779	7714.65	47602.6	0	14438.5	5442.94	1250.5	65690.5	63356	138774	238182	324225	176321	124425	119499	61766.6	76050.2	143853	245202	287873	153591	284764	92004
Acetoacetate	C00164	Ketone Body	7635070	6487634	2208819	6073800	2720315	2360443	2666805	2895807	2591842	6757786	6458922	5705616	3410415	5712248	2934545	2002845	3624418	3135737	3969723	4551318	5764724	4039454	2632051	2444814	3525202	3495677	3896442	5238254	7281098	7216450	6554870	2668832
Beta Hydroxybutyrate	C01089	Ketone Body	4425347	7388606	1325884	5191010	1203443	1022321	711644	1196761	1947224	9987407	9026967	8148008	2287054	6885984	1597414	1267784	1277958	1997750	1617244	7853434	5191816	5642492	975365	2399758	2341118	3548993	3416787	11498630	9419539	9751045	5010210	1592346
L-Carnitine	C00318	Carnitine and fatty acid metabolsim	61791190	86363010	54473680	56813160	52267160	46190770	39208200	49130900	41939050	54112560	35152300	48871820	37852340	72989850	38121470	48917180	32325350	53684730	100375500	64142920	51652640	105352500	55138990	49883720	30211800	60078640	97837110	86026340	49438030	79421690	86384620	43457770
Acetylcarnitine	HMDB0000201	Carnitine and fatty acid metabolsim	14353900	19375210	5747066	25770230	22495320	9679896	12553870	11658720	42980570	44652930	37920460	50378800	46646510	63017440	20492770	12467230	62151580	90551990	115730200	165128900	137933300	127975100	97260900	62620400	57014710	95292630	111795900	148935100	113892000	127091100	198786400	116356700
Propenoylcarnitine	HMDB0013124	Carnitine and fatty acid metabolsim	3024.03	2712.32	4734.69	5214.6	11141.3	3068.07	0	3273.35	5472.16	2802.15	2741.93	2673.31	3642.76	3077.74	5666.22	0	51876.9	286922	247136	253419	250620	218742	206638	43934.1	116435	223690	353086	88770.6	368244	238780	343988	71205.5
Propionylcarnitine	HMDB0000824	Carnitine and fatty acid metabolsim	822456	1097870	234357	912880	144128	195256	200050	159854	487572	1697392	2046430	2036896	778773	3919815	479844	120287	2522718	5551378	17825710	33549630	23131230	16462860	4204372	2969391	2704541	4906858	11949480	26284320	14028370	24211840	24748130	12313780
Methylmalonylcarnitine	HMDB0013133	Carnitine and fatty acid metabolsim	5934.92	8969.91	24335	7220.21	20699.4	15180.7	21206.6	9347.94	10646.4	16416.8	9127.74	10037	27345.7	14543.2	25509.6	12332.1	2580541	4105836	4298892	4725350	6992102	4027208	2410626	1674280	2531908	3644792	3602242	3301333	5824136	4720302	4733254	4932380
Isobutyryl-L-carnitine	HMDB0000736	Carnitine and fatty acid metabolsim	448735	1472840	103255	1068417	100087	56804.3	141046	48288.4	195709	2128824	1661078	2138455	239853	660676	187758	94986.7	269892	571414	856839	1329341	1018214	1076386	770962	1026633	266087	1032789	1402376	2461565	619799	1655775	1484348	1177103
Tiglylcarnitine	HMDB02366	Carnitine and fatty acid metabolsim	97356.2	153755	86428.3	131167	50422.9	46738.8	30548.9	52085.4	58670.9	200747	356260	184281	67117.9	86889.6	45297.7	38752.4	42503	117134	170068	228321	132927	269670	83372	82581.5	0	117274	169174	267948	177412	263571	259500	128056
Valerylcarnitine	HMDB0013128	Carnitine and fatty acid metabolsim	1410797	2586655	593877	1262263	257578	336413	471847	311324	634695	2482587	3203017	2541531	471940	1269000	803920	257605	563510	1173918	1931749	3080078	2626263	3717435	1515667	1225093	563969	1353831	1537738	4584822	1956476	5279606	5216046	2595228
Hydroxyisovaleroyl carnitine	HMDB0062555	Carnitine and fatty acid metabolsim	5834.46	39965.1	27963	5692.93	14550.8	4443.13	8920.23	14945.9	18171.2	57093.3	43790.7	15949.3	21871.4	73500.6	13418.1	14194.3	333787	1042599	3543659	3683387	5767668	3613176	492829	315300	440622	938939	1502627	2426118	3810212	3902475	4494892	2260652
Hexenoylcarnitine	HMDB0013161	Carnitine and fatty acid metabolsim	16175.5	23144.6	16075	16092	20580.7	10683.6	6491.32	6604.11	0	67818.8	71101.7	52161.3	13948.6	43068	9783.18	6592.57	6849.16	13814.8	13283.7	40326.1	23315	51131.3	14248.5	22028.9	17303.4	23783.6	16229.8	80585.8	26640.4	85377.9	50363.5	23772
Hexanoylcarnitine	HMDB0000705	Carnitine and fatty acid metabolsim	330755	450116	80514.3	433795	117148	58725.1	36788.2	134398	154934	616001	857373	764340	155042	481697	103430	119190	130840	213598	203470	407004	918706	619735	284022	255397	167377	348654	264836	833560	622932	1046954	1342633	315791
Octenoylcarnitine	HMDB0013324	Carnitine and fatty acid metabolsim	1107270	476034	718555	2546010	427230	364004	300589	198561	300012	697962	3872205	3827362	573779	2176947	379631	247089	96782.1	48653.5	275688	667505	520558	1627422	198857	236548	84519.4	115615	273326	2307270	430536	2740752	647897	168399
Octanoylcarnitine	HMDB0000791	Carnitine and fatty acid metabolsim	2787801	4667282	249319	8026370	804531	341600	268152	612147	803507	3998862	5236412	7489756	958343	2315211	324863	503583	153375	254571	189996	1148797	881030	1334155	199941	560611	142542	337263	271258	3353343	580530	3026433	681948	276142
Hydroxyoctanoyl carnitine	HMDB0061634	Carnitine and fatty acid metabolsim	464095	502723	102818	1195711	289836	67974.1	64882.2	128625	130262	686319	646832	1532954	326547	367695	70552.3	100124	20664.2	33404.9	51681.1	440902	224220	338715	35253.4	152680	28996	91712.3	57797.6	1133051	204088	561693	81758.2	57917.4
Dimethylheptanoyl carnitine	HMDB0006320	Carnitine and fatty acid metabolsim	1180807	2122476	97214.6	687599	46100.3	69905	125806	206133	290972	2564810	1192944	1230889	93732.4	302359	182323	216227	51459.1	84787.9	53475.5	142606	40826.9	256510	54644	238397	33512	141489	62526.1	562929	50457.9	433657	141095	81702.1
Hydroxynonanoyl carnitine	HMDB0061635	Carnitine and fatty acid metabolsim	36767.9	13620.5	4254.18	43860.6	8721.63	6031.89	4798.55	4001	6566.69	55500.4	35641.9	44951.1	6030.55	14141.7	5162.6	7436.62	5185.44	530.085	0	13571.2	6303.91	16361.4	4323.97	5198.11	4215.52	1415.82	0	18955	12341.2	48234.6	5818.68	4672.08
Decanoylcarnitine	HMDB0000651	Carnitine and fatty acid metabolsim	735298	1538178	67588.5	1947451	246776	87404	58485.4	138493	219111	1362353	1024677	2129765	230005	544369	56225	179850	36440.2	51497	36696.5	457633	209904	407201	37879.6	170476	30238.9	68419.3	95355.1	1163479	169435	893718	102732	43549.8
Hydroxydecanoyl carnitine	HMDB0061636	Carnitine and fatty acid metabolsim	827652	1021091	61160.9	3643002	204482	62114	50969.7	111343	115264	974374	1235343	2517400	244194	370670	49843.5	116885	12768.6	36283.8	34071.6	407147	164286	287896	19760	89059.3	14391.4	50148.5	36083.6	1117078	133827	599914	51200.6	26514.9
Dodecenoylcarnitine	HMDB0013326	Carnitine and fatty acid metabolsim	32725.8	38307.7	0	91528.1	16036	4920.67	3894.33	5733.04	9673.47	40320.2	70964.1	85460.6	11223.2	28301.3	3938.19	6812.28	1073.83	2078.08	1846.6	15302.8	9578.06	13644.6	1144.96	6184.34	1298.69	4086.81	3141.13	41167.3	9178.52	33995.9	4185.78	1300.26
Dodecanoylcarnitine	HMDB0002250	Carnitine and fatty acid metabolsim	57855.7	95991.9	7193.14	294827	24872.8	7821.43	5112.35	17385.2	30463.6	98977.2	118131	324392	34903.8	63255.7	6609.97	12160.7	7152.95	8052.87	6373.09	78230.8	52014	26473.6	5219.52	16926.2	7695.93	15718.7	12941.2	112092	43070.6	87133.4	21568.1	11483.2
Tetradecenoylcarnitine	HMDB0062588	Carnitine and fatty acid metabolsim	43745.7	64026.1	5081.18	266786	25556.3	6415.11	3792.08	7736.61	15996.3	97773.1	108213	284369	29242.2	48762.3	4871.33	9528.62	4830.53	6758.85	8345.35	65184	43401.2	37587.1	5234.23	11622.2	5158.35	10548.2	15173.8	148204	28563.5	95157	17528	7479.47
Hydroxytetradecenoylcarnitine	HMDB0013330	Carnitine and fatty acid metabolsim	4808.85	7148	1061.5	16007.7	3277.71	1317.26	724.731	1524.35	3406.08	8757.72	16928.9	24390.9	2540.39	5598.45	1715.48	3910.62	297.714	822.705	269.304	5558.68	1988.46	3971.5	364.815	2539.22	0	716.905	846.493	10419.5	2477.43	7470.54	556.651	315.352
Tetradecanoylcarnitine	HMDB0005066	Carnitine and fatty acid metabolsim	18413.7	22589.3	1646.16	29930.2	3564.99	2372.65	2033.65	3689.94	6018.88	37695.1	31854.7	54049.8	7510.14	10779.9	3042.98	3302.8	45712.9	43756.8	104972	87920.7	109853	97838.5	35495.8	56571.6	47542.8	61647.1	103268	82016.1	81069.3	173903	168742	114630
Hydroxytetradecanoyl carnitine	HMDB0061640	Carnitine and fatty acid metabolsim	5475.02	5620.8	579.916	12051.5	529.693	287.35	576.056	874.646	2036.91	6698.71	5484.19	15779.8	1468.45	2863.45	530.076	985.577	0	0	263.469	4190.68	1674.7	2846.57	258.993	1461.46	296.408	650.149	485.898	8323.01	2407.66	4105.7	1958.48	866.912
Hexadecadienoylcarnitine	HMDB0013334	Carnitine and fatty acid metabolsim	2636.64	3771.57	307.806	15517	1285.74	253.515	245.436	307.069	2371.07	8602.21	13793.3	28201.2	4653.85	6861.79	450.054	325.87	0	335.841	1619.18	3776.61	5410.02	3957.7	1453.65	1311.02	548.536	1331.35	2120.6	16113.9	5682.83	13658.9	4602.12	1746.53
Hexadecenoylcarnitine	HMDB0013207	Carnitine and fatty acid metabolsim	9521.99	14694.8	1451.82	35105.9	2320.14	2096.73	1324.22	3597.36	5318.15	28763.2	39689.4	63737.5	6449.06	14814.6	1534.12	2399.83	19357.8	24525.2	64106.6	75568.7	73803.5	67982.9	20325.3	19278.9	17805.7	25874.8	73673.9	92370.6	40827.3	140723	87295.6	50753
Hydroxyhexadecenoylcarnitine	HMDB0013333	Carnitine and fatty acid metabolsim	963.772	2203.53	0	2759.92	306.957	306.592	0	0	255.889	2722.2	2624.5	4070.7	266.943	928.134	0	288.518	0	0	0	1026.5	836.87	1692.97	0	0	0	304.498	0	2597.82	881.006	1600.29	380.937	0
Palmitoylcarnitine	HMDB0000222	Carnitine and fatty acid metabolsim	12371.8	78117.8	12289.1	14376.8	30943	115623	10598	12190	8654.24	10696.2	5739.72	54114	37775.4	6555.92	9244.79	6817.52	1921598	1450066	5333549	2459346	3400336	3103615	1813546	855256	1188485	1880799	3040075	7323404	1179226	3597765	1880218	4275698
Heptadecanoyl carnitine	HMDB0006210	Carnitine and fatty acid metabolsim	311.105	1141.71	297.98	454.816	1036.05	1162.04	0	0	0	0	272.067	1619.45	519.73	258.731	0	269.007	20367.5	12094.1	38392.2	29236.5	15654.5	19593	12333.7	10740.7	11681.6	14313.7	16905	36101.2	6863.45	12573.8	17776.3	30746.4
Gamma-linolenyl carnitine	HMDB0006318	Carnitine and fatty acid metabolsim	1659.47	2817.13	757.367	5684.3	408.443	382.585	265.451	0	1004.02	3616.2	7798.62	8112.94	928.763	3116.91	304.614	970.387	8522.41	9956.83	31496.1	55357.2	33444.2	37317.2	12869.7	9101.12	8016.91	8698.89	26356.2	61986.6	17168.7	49069.1	58654.2	23454.6
Linoleyl carnitine	HMDB0006469	Carnitine and fatty acid metabolsim	76992.5	41087.4	8682.1	202916	14120	7575.93	7860.54	8738.9	15014.7	59694	166800	191170	29731.9	101351	4129.26	10898.7	118167	167018	385946	714904	819196	549825	265436	170386	121091	202693	297768	733123	466234	1116299	1149003	334677
Octadecenylcarnitine	HMDB0013338	Carnitine and fatty acid metabolsim	11099.2	56352.6	18804	36792.9	82502.7	126110	8206.87	25287.6	13400.9	5979.29	11280.7	40757.7	83980.6	10287.5	15503.3	11723.9	1073282	324396	2811608	724954	1371736	1913571	535016	338547	294532	973639	2357336	2670114	619748	2174988	683813	2066463
Stearoylcarnitine	HMDB0000848	Carnitine and fatty acid metabolsim	3019.55	14719.2	3087.82	7580.14	10622	24160.3	2622.21	4939.18	3137.32	2524.27	3736.19	14412.8	15511	2130.5	3237.53	1782.8	161510	178550	445109	252744	375953	252675	191311	144817	78945.9	210659	505447	740735	178693	417018	251945	562105
Arachidyl carnitine	HMDB0006460	Carnitine and fatty acid metabolsim	0	296.834	272.049	0	0	981.777	1218.19	237.762	0	0	0	0	370.473	1173.41	1436.78	0	6034.74	1693.79	5821.87	8745.6	2512.37	5579.46	3133.56	1413.79	1537.9	1466.64	4300.66	4265.76	2744.98	7648.08	2628.46	3807.51
Cervonyl carnitine	HMDB0006510	Carnitine and fatty acid metabolsim	1753.29	1227.02	252.792	2600.95	0	0	0	216.984	772.472	565.592	2983.57	3294.89	0	0	270.536	0	1747.51	1786.26	10004.8	10460.5	4138.71	3417.43	3159.52	1963.29	1913.74	1963.18	8446.41	6970.51	2580.28	4272.1	11387.1	3859.74
Docosapentaenoyl carnitine	HMDB0006321	Carnitine and fatty acid metabolsim	343.316	857.36	0	529.328	0	0	0	0	0	335.079	3205.88	474.588	0	330.987	0	0	2336.65	3388.71	11580.1	15438.7	8809.07	11014.5	4213.46	3410.69	3505.48	3412.25	10179.7	9972.04	5051.6	11452.1	21574.1	7029.43
Octanoic acid (caprylate)	C06423	Saturated Fatty acids	3243204	4975658	774760	3760744	600574	1207904	894840	999319	631398	4347932	3240089	3294211	747479	2644583	766646	1108258	998646	1099052	1225544	2890072	2792676	3539315	915046	1610318	1327790	1072369	1144146	3479355	2759243	3729441	2530039	1143709
Decanoic acid (caprate)	C01571	Saturated Fatty acids	7825456	7070298	1814172	6950922	2829428	1711094	2111293	1722604	1382204	7890054	9366461	7211172	2781212	8827830	2541601	2693270	2139313	2026270	2661330	6654054	13327810	7511830	2095271	2515806	2853206	2175474	1895928	6500100	6932520	6563990	7367252	2883163
Dodecanoic acid	C02679	Saturated Fatty acids	6017828	8655155	1419446	3123531	1823636	1552469	1433717	2097664	1965446	14735340	11180840	6644404	4375618	8891493	2577781	3878104	1497909	1518673	1280924	1691026	1560166	2761827	1438320	3183212	1333557	2947459	2498321	5221024	3116308	8567343	2305476	1355119
Tetradecanoic acid	C06424	Saturated Fatty acids	21016000	33030180	2058391	17676250	4749688	2697748	2047964	5002234	3435989	56133860	49440980	38745410	11667200	43627140	7449940	6711404	2388206	3022925	1566260	4422328	4016281	5656400	1632634	5867246	2007408	6569600	4539194	17392880	12059300	26483710	6501320	2172706
Hexadecanoic acid	C00249	Saturated Fatty acids	106363800	139834100	20889470	164020500	37339080	17956120	17743210	19942140	23112980	185621900	174680300	171657100	45866480	158460700	34010520	34026050	15308690	25319770	19169570	50114380	53027580	60300510	16552070	38169980	20934670	32551540	24357350	81476340	59760880	87151460	36199600	16045530
Octadecanoic acid	C01530	Saturated Fatty acids	34367680	50665320	8410590	51316400	7447916	6110792	6752492	4785842	5977692	65511450	37934100	42649350	9085515	50616830	8199450	8180798	4526752	7773980	11568030	20685640	25986610	28849810	7470836	8274208	7641092	7891862	5829996	23682850	18503320	20227670	16622100	6432960
Tetradecenoic acid	C08322	Monounsaturated Fatty Acids	2098488	4587142	107105	2037230	437348	225489	146040	404228	384428	5712464	11005720	3579010	1766588	6565922	747776	639713	199445	289092	88093.8	379589	275464	601462	93094.5	698880	120016	855384	766907	2042938	1481572	5847622	634675	133817
Hexadecenoic acid	C08362	Monounsaturated Fatty Acids	19810630	43179360	803233	21308050	4312257	1000844	785421	2576677	1941414	59689520	81450530	41786490	12488210	49041720	6449246	3222773	1008249	1923070	474076	4013603	2053947	3043758	371857	4033605	546298	6234014	5389032	20896150	10041620	28302710	3152387	559165
Octadecenoic acid	C00712	Monounsaturated Fatty Acids	143614400	214226800	11264930	175920100	40243490	15357010	8039824	20069870	17819340	234126900	251866400	265833700	64606480	192340500	34603720	32732790	7336594	9469571	4315626	33975610	20983240	36535280	3940942	36048260	2821004	29648420	21937060	108590100	57776240	106355300	20980430	6005918
Octadecadienoic acid	C01595	Poly-unsaturated Fatty Acids	62507490	89736020	4199351	72363140	15164300	8641387	5139648	12692670	8212114	132830000	127839100	132407200	40170700	94364920	19448350	16845280	3320617	4981440	2366885	20779820	10077820	28315340	3622021	20622330	1479312	11244470	10382170	64318040	32536950	59414800	18072710	3446393
Octadecatrienoic acid	C06427	Poly-unsaturated Fatty Acids	5548332	9145964	1020808	14092280	1541026	2044419	622335	1905264	704488	16553290	26748500	16692790	3723171	23864000	2390091	2591102	199518	367504	364665	2006536	699481	5702694	325538	2609855	87618.1	1120062	1592884	7586660	3084185	9403771	1958190	323781
Eicosatetraenoic acid	C00219	Poly-unsaturated Fatty Acids	3603536	6664372	652915	6855268	989777	493860	333337	590919	582544	8722700	8733365	7938776	1706439	4445776	774213	654841	430027	704407	839642	3320209	1684230	2771609	677010	1519193	283740	859395	1729010	6614150	3536391	6090792	2470779	502043
Eicosapentaenoic acid	C06428	Poly-unsaturated Fatty Acids	744296	987515	230517	695944	104679	60482	81727.3	111429	134419	1077379	2981219	974988	228263	681462	220568	133103	80816.2	85091.4	351014	420621	160140	404414	178179	379250	58368.2	109936	514540	716173	423541	848404	767484	99451.8
Docosahexaenoic acid	C06429	Poly-unsaturated Fatty Acids	5211322	6154596	872861	7123874	756047	377728	320544	633308	863309	7591254	9151085	6550926	879930	3043906	639296	796636	226074	236244	442342	1050730	500808	1075515	248449	1032047	97867.3	516599	659741	2836972	935783	1604131	642402	154226
(8Z-11Z-14Z)-Icosatrienoic acid	C03242	Essential fatty acids	922362	1560748	103634	1512456	273082	92157.1	49793.1	150219	111924	1936648	1951979	1870736	486704	1093300	150862	150265	61411.8	78187.9	80256	321385	315224	312157	52486.8	218050	25835.2	159209	129832	961709	541947	684762	209302	50463.4
(7Z-10Z-13Z-16Z-19Z)-Docosa-7-10-13-16-19-pentaenoic acid	C16513	Essential fatty acids	1193832	1986554	158802	1473448	218921	102334	54186.4	194183	153419	2847793	2768425	1791234	301684	1308006	181684	219151	80041.2	84381.6	84817.1	282716	190260	338184	61152.5	277711	28424.5	159431	169941	833305	404674	787600	243827	49810.2
3alpha-7alpha-12alpha-Trihydroxy-5beta-cholanate	C00695	Bile acids	25112.3	54112.8	85464.1	67776.9	9064.07	12575.3	4672.02	13251.7	9428.46	40063.3	191708	47714.1	9164.97	107120	6807.35	7457.82	2042.23	1528.33	36315.8	12684	1273.51	55098.3	2343.48	7190.47	5573.71	2599.77	14594.8	22838.1	5471.14	59007.5	2215.46	2523.34
Glycocholate	C01921	Bile acids	267718	159499	23379.9	148377	43169.4	159039	39774.4	57384.6	35542.1	194359	29414.6	156917	76086.2	373381	26278.8	57894.4	11023.3	7749.44	6960.41	20886.4	25861.8	556868	14730.5	58633.6	1030.31	16402	3010.95	65845.8	74095.8	169483	12456.1	7438.01
Taurocholate	C05122	Bile acids	35212.3	12252.8	2768.28	23452.1	8904.78	31444.1	6210.72	12138.3	8400.31	30990.3	3738.48	37915.8	21786	71297.4	6396	9472.61	3589.18	0	1304.02	5417.99	3335.12	83423.2	0	12285.4	0	1995.13	0	18885.5	19213	29196.4	1824.65	2881.23
Taurochenodeoxycholate	C05465	Bile acids	93370.7	86076.8	21878.9	151496	57974.7	52782.9	29810.8	87492.5	15017.2	89468.5	30920.9	80462.4	109913	154741	27478.3	78311.2	5045.32	3316.73	4596.33	13062.6	24724.7	176711	6682.91	97249.8	0	6210.38	1228.17	39892.3	96946.2	60670.1	10515.1	11375.4
Glycochenodeoxycholate	C05466	Bile acids	650151	784251	189872	1067690	307530	418176	359573	702398	74103.4	520892	207769	445382	313507	1104542	231528	730766	29761.3	25273.7	46405.7	119648	126751	1450205	100273	677192	6471.55	45137.1	10310.7	174068	288575	509161	82281.4	88505.4
HODE	C14762	Arachidonate metabolism	73010.6	88701.3	21290.8	64815.6	35544.8	47643.6	28980.8	42426.1	35971.4	102052	113770	77588.9	38117.8	191849	36923.2	37855.2	19995.9	16536	24862.1	52814.5	41016.1	104689	26239.1	49252.2	17128.6	29017.6	31939.3	122399	125872	315633	120218	21440.9
HETE	C04805	Arachidonate metabolism	10963.9	12918.1	17755.2	10666.7	32623.4	24257.2	19451.1	7067.64	34413	9053.69	19359.8	13975.9	25520.8	20088.1	23832.2	22802.1	18223.1	15518.3	18389.4	10765.8	10269	12229.9	16909.3	12614.4	19968.4	19686.6	17508.5	12567.8	21345.8	13151.2	18760	13270.2
Prostaglandin A2/B2	C05953	Arachidonate metabolism	59739.6	118186	55459.8	47851.2	77740.2	24089.2	315546	88340.4	22343.9	115932	217324	45176.5	77150.1	36419.7	325215	88998.6	21693.6	22365.8	24401.6	25932.7	23879.5	34054.2	84250.9	68183.8	20320.6	23328	23734.5	30058.1	42212.6	23431.7	142168	27348.8
Prostaglandin D2/E2/Thromboxane A2 (isobars)	C00696	Arachidonate metabolism	454367	397382	139058	407996	192939	108282	119633	45550.5	123918	453816	445178	532157	184198	404724	183758	176026	130025	209500	130476	287405	291066	344974	96408.6	275182	151694	239984	177685	308075	350791	457329	228498	115473
Prostaglandin F2alpha/beta/D1 (isobars)	C00639	Arachidonate metabolism	8467.69	12521.5	1916.01	22095.2	1619.62	2564.33	2525.14	1912.89	1597.2	12017.4	0	23160.2	1803.07	9987.53	1406.14	5035.79	2022.7	1879.4	2835.21	4999.44	2314.49	7178.42	511.439	5954.18	2017.73	2275.26	2234.66	13136.7	7175.21	12128.9	6061	1061.32
Cortisol	C00735	Sterols	713190	1444295	8563.76	804257	145924	206339	149349	43733.8	197098	2393887	47110.7	1523407	339505	453448	156872	41887.2	31559.7	58856.6	2550.39	170837	94746.8	540324	60860.7	69465.3	35056.1	203656	0	927597	300876	502132	84316.9	22523.1
Biliverdin	C00500	Heme metabolism	34404.9	46650.1	3656.6	22744.5	36315.4	7962.74	20030.5	850.154	8399.41	62190.2	13718	43932.8	40935.7	35394.6	16332.7	3452.03	4770.66	2789.06	5661.76	6915.48	23440.9	39785.7	3759.56	7692.5	2378.92	4490.19	2372.13	26560.2	41887	30817.2	11075.7	1353.3
Bilirubin	C00486	Heme metabolism	890909	837418	132200	759451	880768	228619	365637	92021.2	277068	1003878	591159	792621	911690	1023234	565182	81395.4	3176.37	738.954	2157.18	871.403	0	67271.4	5184.44	16241.3	0	4043.17	0	37894.9	930.639	26388.3	4622.99	0
S-lactoylglutathione	C03451	Tentative Amino acids assignments	0	0	0	0	0	0	0	0	0	0	0	0	0	0	0	0	249136	322825	667537	141838	105072	22496.4	897942	17581.6	298102	58969.6	842596	32439.3	122658	40226	48359.3	244913
1-Methylxanthine	C16358	Stimulating/Exogenous compounds	21391.6	40600.4	197590	42850.2	310442	21949.1	283069	66744.8	42055.8	46212.7	44725.8	46837	411314	23922.4	294002	121545	47810.1	151780	160988	124105	509174	50086.8	312518	96868.3	54440.6	159262	163868	138401	609421	77624	278816	121616
Caffeine	C07481	Stimulating/Exogenous compounds	971480	8441742	7598136	417808	10016180	1406365	5414658	8848907	385706	12854230	17068250	671353	7806788	3559578	9156510	11081540	422740	4183768	11085350	1464119	43867060	9718355	12545850	18847500	469564	7190008	8387674	1455468	23810400	9032733	47837970	19682180
N-Acetylmethionine	C02712	Proteolysis	0	8899.5	0	13446.9	0	0	2742.83	0	2927.2	11029.4	6561.8	35663.5	4357.14	13059.3	2519.32	4492.94	93266.7	194880	210096	831308	2666696	224255	131940	78572.4	98561.1	213063	254762	339547	823376	398671	1456216	168373
N-Acetyl-D-phenylalanine	C05620	Proteolysis	7253.24	7292.75	1817.67	5338.74	6424.53	1226.53	1510.7	0	0	2894.17	12180.8	10353.3	7208.54	13451.1	11422.5	0	0	0	10481.4	15559.7	36314.8	21625.2	0	0	3762.46	0	0	30960.6	22304.5	29273.3	41698.9	186536
N-Acetyl-L-glutamate	C00624	Proteolysis	130618	143450	82128.2	81848.1	73642.4	111691	85336.8	83326.2	68603.9	96444.1	174658	93678.7	119676	112287	97780.8	82536.6	99170	89031.2	72037.5	155300	202946	77366.8	155554	85581.4	103042	91346.7	104339	75823.6	74467.8	166850	163035	94782.6
N-Acetyl-L-leucine	C02710	Proteolysis	97075.5	66230.3	147338	62767.4	138690	138483	113544	150312	162678	106414	111131	68988.1	141540	68276.3	132542	112938	247158	167731	284475	201253	323753	115480	157381	144936	233924	148841	280782	116890	226926	108089	394326	153411
L-Tyrosine	C00082	Tyrosine Metabolism	8570753	8885451	1501336	4869712	2149589	2260998	3221812	1302359	2578218	8501176	7920114	5269507	2774031	6659720	2290947	1506779	2460411	2289007	3581110	7807808	11017140	10697830	3766075	2959583	4778964	3223632	3739559	8150628	10777860	9189508	14131360	3125000
Dopaquinone	C00822	Tyrosine Metabolism	207954	70516.4	18300.9	158719	24953.5	10963.5	327319	9977.18	113305	110401	221597	57089.2	87528.2	167598	196301	9110.59	17845.2	82560.1	15917	30539.2	51698.6	239820	30024.6	29251.5	22573.3	13949.6	34535.1	36548.7	76186.3	79394.4	150274	113240
Phenol	C00146	Tyrosine Metabolism	64983.7	76672.4	6532.77	53900	11713	10357.9	8983.71	7247.77	4298.29	77263.1	48558.8	38267.2	12484.5	49815.8	9942.61	10002.2	5715.71	2967.24	7858.09	3722.68	14835.9	24032.6	5464.98	10809.7	5236.12	4049.68	1411.81	13374.5	5777.22	34617.4	3503.55	3302.01
5-6-Indolequinone-2-carboxylic acid	C17938	Tyrosine Metabolism	7190.84	5135.74	3856.91	9181.77	638.344	0	472.882	496.912	7454.37	20725	39479.6	10985.2	1000.25	17143.7	4642.96	373.544	24859.2	19679.6	38581.9	32804.9	32463.7	45430.4	28178.9	21005.9	29910.1	33334.4	26131.6	78972.6	39435.7	54713.2	34713.9	22230.5
3-4-Dihydroxy-L-phenylalanine	C00355	Tyrosine Metabolism	2372.41	1199.03	777.807	1399.8	1426.06	1002.68	1202.79	1258.78	1410.14	1745.97	1450.07	1288.16	962.678	1656.87	1347.02	1406.08	32669.7	41750.2	67548.9	144334	175623	142097	40621.4	25093.7	53695.2	54926.7	56735.6	135538	162373	125112	134241	58843.1
Dopamine	C03758	Tyrosine Metabolism	451.858	1030.89	1577.03	839.341	1375.69	1137.13	2793.47	1543.38	1078.62	0	558.419	0	1293.26	796.476	6051.31	2318.65	88580	88429.9	134726	233400	227363	226911	114192	86322.5	93040.6	87175.8	94726.7	151908	218659	154301	259225	106854
3-5-Diiodo-L-tyrosine	C01060	Tyrosine Metabolism	7354402	2498370	635499	2556682	1166932	600508	2190050	476586	4513092	3428133	4003323	2740536	3170021	3367515	1990414	418696	735202	223904	529197	1462335	2113423	1955262	1099348	640452	2012621	634570	607753	2106221	6087954	2525034	5024046	275167
Triiodothyronine	C02465	Tyrosine Metabolism	0	0	5519.11	0	5629.01	9364.03	6777.63	1302.17	2318.07	0	0	0	4285.94	0	6621.44	5898.01	0	3534.49	3740.17	0	0	0	0	2488.42	1576.58	0	0	0	0	0	0	0
Tyramine	C00483	Tyrosine Metabolism	0	3759.14	1284.42	0	331.138	1355.1	1802.09	489.71	1649.28	13517.6	0	11724.5	2043.83	0	486.609	2632.41	1939.53	2346.78	5784.28	16331.1	12347	8809.92	2707.55	3316.65	2189.08	2396.49	1049.53	7199.15	24437.4	8672.99	2190.36	4459.33
L-Normetanephrine	C05589	Tyrosine Metabolism	0	1089.79	955.206	0	1294.62	522.656	5793.54	518.175	2970.71	8154.81	19388.3	13699.7	4920.22	0	3873.89	3846.71	1299.62	1053.97	6214.78	11674.6	2484.13	3612.34	1804	4227.46	4136.71	471.35	1619.61	9003.2	6419.02	863.323	3385.74	3191.58
L-Dopachrome	C01693	Tyrosine Metabolism	0	7047.19	432.83	10777.2	0	1408.46	0	0	0	0	3835.99	0	2066.73	5008.64	0	503.693	9856.06	6696.91	6437.72	42713	25275.1	38721	17855.4	15615.9	9872.83	11509.5	12277.3	34656.7	26657.8	54333.4	36051.9	13498.4
Indole-5-6-quinone	C05579	Tyrosine Metabolism	132637	136672	157982	133095	113206	135302	139682	151024	123844	104416	129568	134018	159412	129699	108683	122969	266652	185947	278399	464886	399109	599313	170703	375437	212942	188669	270924	623321	382112	739476	253473	262156
Homovanillate	C05582	Tyrosine Metabolism	1127914	951142	154149	629356	136389	164754	215357	138097	425300	1061233	859345	1021388	317574	1357617	353150	139382	359780	315024	317384	658269	582484	766925	402159	249186	595833	396060	404831	719803	984352	1207395	1316606	184562
4-Hydroxyphenylacetate	C00642	Tyrosine Metabolism	88681.3	116651	13350.1	128427	22703.1	14215.6	23883.1	30787.7	15198.3	161904	108887	165847	26959.5	103727	19487.2	37587.9	13274	11076.1	13216.8	42261.5	33018.9	30497.5	20339.1	34175.5	22480.9	14401	24161.8	69008	34654.2	24956	46162.3	15480.3
Acetoacetate	C00164	Tyrosine Metabolism	7635070	6487634	2208819	6073800	2720315	2360443	2666805	2895807	2591842	6757786	6458922	5705616	3410415	5712248	2934545	2002845	3624418	3135737	3969723	4551318	5764724	4039454	2632051	2444814	3525202	3495677	3896442	5238254	7281098	7216450	6554870	2668832
Pyruvate	C00022	Tyrosine Metabolism	4066809	5325710	1028391	4267307	1434858	2116077	843659	884040	2960758	13419820	7465622	11871500	3201923	11868000	2676279	1281566	1576469	2013175	4370567	6656510	4390362	7051572	2489803	920767	4581464	4157690	3864138	12619240	9241049	11771930	11640890	3857843
Maleic acid	C01384	Tyrosine Metabolism	79168.1	171143	26115.3	99150	30768.3	47413.7	36133.7	29294.9	166394	400403	350964	404290	179077	419286	85418.8	46462.6	316687	374670	622390	1269933	1153602	666817	431112	283926	646010	509187	652517	1417816	1873683	1267139	1149825	482414
2-5-Dihydroxybenzoate	C00628	Tyrosine Metabolism	743862	1749090	84519.5	221977	80431.2	77168.1	72171	79154.2	71003.9	1828997	567979	208064	75069.8	1101725	84474.4	75836.5	60546.8	51023.6	40874.5	29859.8	41113.5	370870	39428.4	46478.6	38862.8	32962.7	32488.7	79576.6	81611.8	223542	89853.8	45026.5
3-Fumarylpyruvate	C02514	Tyrosine Metabolism	3459.4	22662	870.271	19405.6	1094.94	0	0	1149.86	3661.47	34081.2	8735.13	26468.8	4173.36	28704.2	3280.92	1409.73	2404.3	0	7423.95	8661.89	0	10716.3	1596.02	0	5771.99	7805.31	4404.34	22576.2	13797.1	17575.9	18834.2	2872.96
4-Hydroxyphenylacetylglutamic acid	C05595	Tyrosine Metabolism	20055.7	18632.3	0	19771.8	0	0	391.123	0	0	36385.4	22001.5	50555.9	1837.33	64263.4	0	0	0	557.321	0	4337.5	3726.05	24122.7	751.119	515.862	0	465.406	868.854	20780	13121.9	38276.7	1205.6	410.923
p-Hydroxyphenylacetylglycine	C05596	Tyrosine Metabolism	1439.9	0	478.924	882.787	1022.69	525.846	1346.78	1686.6	543.027	0	1473.7	890.992	1057.58	618.916	1168.66	0	231435	218285	381161	750637	1176081	913284	310048	303946	239323	246947	288024	966624	1269601	1007301	1194452	355206
4-Coumarate	C00811	Tyrosine Metabolism	233374	179164	29627	119090	31176.2	35423.1	52368.8	26535.4	45098.6	208069	190790	123840	46662.9	216989	43519.5	23675	40284.6	29591.7	49707.5	109188	156837	121510	46504.2	38104.9	59454.8	40601.4	46335.3	110538	155400	140796	205896	43484

## Sheet: MetaboAnalyst names
N.	compound	CmpdID	Pathway	parent	medRt	Polarity	1	2	3
1	L-Alanine	C00041	Amino acids
2	L-Arginine	C00062	Amino acids
3	L-Asparagine	C00152	Amino acids
4	L-Aspartic acid	C00049	Amino acids
5	L-Cysteine	C00097	Amino acids
6	L-Glutamic acid	C00025	Amino acids
7	L-Glutamine	C00064	Amino acids
8	Glycine	C00037	Amino acids
9	L-Histidine	C00135	Amino acids
10	L-Leucine	C00123	Amino acids
11	L-Isoleucine	C00407	Amino acids
12	L-Lysine	C00047	Amino acids
13	L-Methionine	C00073	Amino acids
14	L-Phenylalanine	C00079	Amino acids
15	L-Proline	C00148	Amino acids
16	L-Serine	C00065	Amino acids
17	L-Threonine	C00188	Amino acids
18	L-Tryptophan	C00078	Amino acids
19	L-Tyrosine	C00082	Amino acids
20	L-Valine	C00183	Amino acids
21	L-Cystine	C00491	Amino acids
22	Adenosine triphosphate	C00002	Nucleotides
23	ADP	C00008	Nucleotides
24	Adenosine monophosphate	C00020	Nucleotides
25	Deoxyadenosine monophosphate	C00360	Nucleotides
26	Adenosine	C00212	Nucleotides
27	Adenine	C00147	Nucleotides
28	Guanosine triphosphate	C00044	Nucleotides
29	Guanosine diphosphate	C00035	Nucleotides
30	Guanosine monophosphate	C00144	Nucleotides
31	2'-Deoxyguanosine 5'-monophosphate	C00362	Nucleotides
32	Guanosine	C00387	Nucleotides
33	Guanine	C00242	Nucleotides
34	Cytidine triphosphate	C00063	Nucleotides
35	CDP	C00112	Nucleotides
36	Cytidine monophosphate	C00055	Nucleotides
37	dCMP	C00239	Nucleotides
38	Cytidine	C00475	Nucleotides
39	Cytosine	C00380	Nucleotides
40	5-Thymidylic acid	C00364	Nucleotides
41	Thymidine	C00214	Nucleotides
42	Thymine	C00178	Nucleotides
43	Uridine triphosphate	C00075	Nucleotides
44	Uridine 5'-diphosphate	C00015	Nucleotides
45	Uridine 5'-monophosphate	C00105	Nucleotides
46	Uracil	C00106	Nucleotides
47	Inosine triphosphate	C00081	Nucleotides
48	IDP	C00104	Nucleotides
49	Inosinic acid	C00130	Nucleotides
50	Inosine	C00294	Nucleotides
51	Hypoxanthine	C00262	Nucleotides
52	Xanthine	C00385	Nucleotides
53	Allantoic acid	C00499	Nucleotides
54	(S)(+)-Allantoin	C02350	Nucleotides
55	5-Hydroxyisourate	C11821	Nucleotides
56	Uric acid	C00366	Nucleotides
57	Cyclic AMP	C00575	Nucleotides
58	2',3'-Cyclic CMP	C02354	Nucleotides
59	3',5'-Cyclic IMP	C00943	Nucleotides
60	Adenosine phosphosulfate	C00224	Nucleotides
61	5'-Phosphoribosyl-N-formylglycimide	C04376	Nucleotides
62	Dihydrothymine	C00906	Nucleotides
63	Pyridoxal	C00250	Nucleotides
64	4-Pyridoxic acid	C00847	Nucleotides
65	Pyridoxamine 5'-phosphate	C00647	Nucleotides
66	Niacimide	C00153	Nucleotides
67	Nicotinic acid mononucleotide	C01185	Nucleotides
68	Adenylsuccinic acid	C03794	Nucleotides
69	5-Phosphoribosylamine	C03090	Nucleotides
70	Uridine diphosphate glucose	C00029	Nucleotides
71	Adenosine diphosphate ribose	C01882	Nucleotides
72	Flavin Mononucleotide	C00061	Nucleotides
73	NADPH	C00005	Nucleotides
74	NADP	C00006	Nucleotides
75	NAD	C00003	Nucleotides
76	NADH	C00004	Nucleotides
77	Phosphate	C00009	Phosphates
78	Pyrophosphate	C00013	Phosphates
79	D-Glucose	C00031	Glycolysis
80	Glucose 6-phosphate	C02965	Glycolysis
81	Glucose 1-phosphate	C00103	Glycolysis/Glycogenolysis
82	Fructose 6-phosphate	C00085	Glycolysis
83	Fructose 1,6-bisphosphate	C00354	Glycolysis
84	D-Glyceraldehyde 3-phosphate/Glycerone phosphate	C00118	Glycolysis
85	Glyceric acid 1,3-biphosphate	C00236	Glycolysis
86	2-3-Bisphosphoglycerate	C03339	Glycolysis
87	2-Phosphoglyceric acid	C00631	Glycolysis
88	Phosphoenolpyruvic acid	C00074	Glycolysis
89	Pyruvic acid	C00022	Glycolysis
90	L-Lactic acid	C01432	Glycolysis
91	D-Maltose	C00208	Other sugars
92	Maltotriose	C01835	Other sugars
93	Mannitol	C00392	Other sugars
94	Sorbitol	C00794	Other sugars
95	D-Ribose	C00121	Other sugars
96	D-Rhamnose	C01684	Other sugars
97	D-Fructose	C10906	Other sugars
98	D-Arabitol	C01904	Other sugars
99	cis-Aconitic acid	C00417	TCA cycle
100	Citric acid	C00158	TCA cycle
101	Isocitric acid	C00311	TCA cycle
102	Oxoglutaric acid	C00026	TCA cycle
103	2-Keto-glutaramic acid	C00940	TCA cycle
104	Succinic acid	C00042	TCA cycle
105	Fumaric acid	C00122	TCA cycle
106	(R)-Malate	C00149	TCA cycle
107	Oxalacetic acid	C00036	TCA cycle
108	2-Hydroxyglutarate/Citramalate	C02630	Alternative Carboxylic acids
109	6-Phosphogluconic acid	C00345	Pentose Phosphate Pathway
110	6-Phosphonoglucono-D-lactone	C01236	Pentose Phosphate Pathway
111	D-Erythrose 4-phosphate	C00279	Pentose Phosphate Pathway
112	Sedoheptulose 1-phosphate	C06222	Pentose Phosphate Pathway
113	Sedoheptulose 7-phosphate	C05382	Pentose Phosphate Pathway
114	alpha-D-Ribose 1-phosphate	C00620	Pentose Phosphate Pathway
115	Pentose phosphates (isobars)	C00199	Pentose Phosphate Pathway
116	Phosphoribosyl pyrophosphate	C00119	Pentose Phosphate Pathway
117	Glutathione	C00051	GSH homeostasis
118	Oxidized glutathione	C00127	GSH homeostasis
119	Pyroglutamic acid	C01879	GSH homeostasis
120	S-Glutathionyl-L-cysteine	C05526	GSH homeostasis
121	Cysteinylglycine	C01419	GSH homeostasis
122	Ascorbic acid	C00072	GSH homeostasis
123	Dehydroascorbate	C05422	GSH homeostasis
124	Gamma-Glutamylcysteine	C00669	Gamma-glutamyls
125	Gamma-Glutamyl-Se-methylselenocysteine	C05695	Gamma-glutamyls
126	5-L-Glutamyl-L-alanine	C03738	Gamma-glutamyls
127	4-(Glutamylamino) butanoate	C15767	Gamma-glutamyls
128	Hypoglycin B	C08280	Gamma-glutamyls
129	Bis-gamma-glutamylcystine	C03646	Gamma-glutamyls
130	Gamma-glutamyl-L-putrescine	C15699	Gamma-glutamyls
131	Gamma-Glutamyl Glutamine	C05283	Gamma-glutamyls
132	5-L-Glutamyl-taurine	C05844	Gamma-glutamyls
133	L-Homocysteine	C00155	Serine biosynthesis and one-carbon metabolism
134	L-Cystathionine	C00542	Serine biosynthesis and one-carbon metabolism
135	Dimethylglycine	C01026	Serine biosynthesis and one-carbon metabolism
136	Phosphoserine	C02532	Serine biosynthesis and one-carbon metabolism
137	Phosphohydroxypyruvic acid	C03232	Serine biosynthesis and one-carbon metabolism
138	S-Adenosylhomocysteine	C00021	Serine biosynthesis and one-carbon metabolism
139	S-Adenosylmethionine	C00019	Serine biosynthesis and one-carbon metabolism
140	Sarcosine	C00213	Serine biosynthesis and one-carbon metabolism
141	Folic acid	C00504	Folate pool (One carbon metabolism)
142	5,10-Methenyltetrahydrofolic acid	C00445	Folate pool (One carbon metabolism)
143	10-Formyldihydrofolate	C03204	Folate pool (One carbon metabolism)
144	Tetrahydrofolic acid	C00101	Folate pool (One carbon metabolism)
145	10-Formyltetrahydrofolate	C00234	Folate pool (One carbon metabolism)
146	Dihydrofolic acid	C00415	Folate pool (One carbon metabolism)
147	L-Homoserine	C00263	Serine biosynthesis and one-carbon metabolism
148	3-Phosphonopyruvate	C02798	Serine biosynthesis and one-carbon metabolism
149	Ornithine	C01602	Urea cycle
150	Citrulline	C00327	Urea cycle
151	Argininosuccinic acid	C03406	Urea cycle
152	Cadaverine	C01672	Polyamines
153	Putrescine	C00134	Polyamines
154	Spermidine	C00315	Polyamines
155	Spermine	C00750	Polyamines
156	N-Acetyl-9-O-acetylneuraminic acid	C00270	Aminosugars
157	N-Glycolylneuraminic acid	C03410	Aminosugars
158	alpha-D-Glucosamine 1-phosphate	C06156	Aminosugars
159	Glucosamine	C00329	Aminosugars
160	L-Arabinose	C00259	Aminosugars
161	1,4-beta-D-Xylan	C02352	Aminosugars
162	UDP-N-acetyl-D-glucosamine	C00043	Aminosugars
163	Cytidine monophosphate N-acetylneuraminic acid	C00128	Aminosugars
164	Beta-L-arabinose 1-phosphate	C03906	Aminosugars
165	Glycolic acid	C00160	Aminosugars
166	Homocarnosine	C00884	Arginine and proline metabolism
167	Carnosine	C00386	Arginine and proline metabolism
168	5-Guanidino-2-oxopentanoate	C03771	Arginine and proline metabolism
169	Phosphocreatine	C02305	Arginine and proline metabolism
170	Creatine	C00300	Arginine and proline metabolism
171	Creatinine	C00791	Arginine and proline metabolism
172	4-Acetamidobutanoic acid	C02946	Arginine and proline metabolism
173	N-a-Acetylcitrulline	C15532	Arginine and proline metabolism
174	N-Acetylornithine	C00437	Arginine and proline metabolism
175	N-Succinyl-L-citrulline	C18048	Arginine and proline metabolism
176	Guanidoacetic acid	C00581	Arginine and proline metabolism
177	4-Hydroxyproline	C01157	Arginine and proline metabolism
178	N-Succinyl-L-glutamate	C05931	Arginine and proline metabolism
179	N2-Succinyl-L-glutamic acid 5-semialdehyde	C05932	Arginine and proline metabolism
180	5-Aminopentanoic acid	C00431	Arginine and proline metabolism
181	Pyrroline hydroxycarboxylic acid	C04281	Arginine and proline metabolism
182	Aminofructose 6-phosphate	C12214	Arginine and proline metabolism
183	Pantothenol	C00864	Panthothenate metabolism
184	Dihydrouracil	C00429	Panthothenate metabolism
185	Pantetheine	C00831	Panthothenate metabolism
186	Pantetheine 4'-phosphate	C01134	Panthothenate metabolism
187	D-4'-Phosphopantothete	C03492	Panthothenate metabolism
188	Taurine	C00245	Sulfur metabolism
189	Hypotaurine	C00519	Sulfur metabolism
190	3-Sulfinoalanine	C00606	Sulfur metabolism
191	3-Mercaptopyruvic acid	C00957	Sulfur metabolism
192	Thiocysteine	C01962	Sulfur metabolism
193	Thiosulfate	C00320	Sulfur metabolism
194	Methionine sulfoximine	C03829	Sulfur metabolism
195	Selenomethionine	C05335	Sulfur metabolism
196	3-Sulfocatechol	C06336	Sulfur metabolism
197	Cysteic acid	C00506	Sulfur metabolism
198	S-Lactoylglutathione	C03451	Sulfur metabolism
199	L-Methionine S-oxide	C02989	Sulfur metabolism
200	5-Hydroxyindoleacetic acid	C05635	Indole and Tryptophan
201	3-Methyleneoxindole	C02796	Indole and Tryptophan
202	Indole	C00463	Indole and Tryptophan
203	Indoleacetaldehyde	C00637	Indole and Tryptophan
204	Indoleacetic acid	C00954	Indole and Tryptophan
205	Indolepyruvate	C00331	Indole and Tryptophan
206	Indoxyl	C05658	Indole and Tryptophan
207	Xanthurenic acid	C08480	Indole and Tryptophan
208	Tryptophamide	C00977	Indole and Tryptophan
209	L-Kynurenine	C00328	Indole and Tryptophan
210	Quinolinic acid	C03722	Indole and Tryptophan
211	N'-Formylkynurenine	C02700	Indole and Tryptophan
212	2-Aminobenzoic acid	C00108	Indole and Tryptophan
213	Picolinic acid	C10164	Indole and Tryptophan
214	g-Oxalo-crotonate	C03453	Indole and Tryptophan
215	2-Aminomuconic acid	C00322	Indole and Tryptophan
216	Formyl-5-hydroxy-kynurenamine	C05647	Indole and Tryptophan
217	5-Hydroxyindoleacetylglycine	C05832	Indole and Tryptophan
218	8-Methoxykynurete	C05830	Indole and Tryptophan
219	Epinephrine	C00788	Signaling
220	Norepinephrine	C00547	Signaling
221	Dopamine	C03758	Signaling
222	Serotonin	C00780	Signaling
223	Ectoine	C06231	Inositol
224	3D-(3,5/4)-Trihydroxycyclohexane-1,2-dione	C04287	Inositol
225	L-Allothreonine	C05519	Inositol
226	Inositol 1,2,3,5,6-pentakisphosphate	C04579	Inositol
227	1D-Myo-inositol 1,4-bisphosphate	C01220	Inositol
228	Glycerol 3-phosphate	C00093	Glycerophospholipid biosynthesis
229	O-Phosphoethanolamine	C00346	Glycerophospholipid biosynthesis
230	N-Methylethanolamine phosphate	C01210	Glycerophospholipid biosynthesis
231	Sphingosine	C00319	Glycerophospholipid biosynthesis
232	Sphingosine 1-phosphate	C06124	Glycerophospholipid biosynthesis
233	sn-glycero-3-Phosphoethanolamine	C01233	Glycerophospholipid biosynthesis
234	Diacylglycerylhomoserine	C18168	Glycerophospholipid biosynthesis
235	Acetylcholine	C01996	Glycerophospholipid biosynthesis
236	CDP-choline	C00307	Glycerophospholipid biosynthesis
237	Sphinganine 1-phosphate	C01120	Sphingolipid biosynthesis
238	L-Carnitine	C00318	Carnitine and fatty acid metabolsim
239	L-Acetylcarnitine	HMDB00201	Carnitine and fatty acid metabolsim
240	Propionylcarnitine	HMDB00824	Carnitine and fatty acid metabolsim
241	Butanoyl-L-carnitine	HMDB00736	Carnitine and fatty acid metabolsim
242	Hydroxybutyrylcarnitine	HMDB13127	Carnitine and fatty acid metabolsim
243	Methylmalonylcarnitine	HMDB13133	Carnitine and fatty acid metabolsim
244	Isovalerylcarnitine	HMDB00688	Carnitine and fatty acid metabolsim
245	Tiglylcarnitine	HMDB02366	Carnitine and fatty acid metabolsim
246	Hydroxyisovalerylcarnitine	ac107	Carnitine and fatty acid metabolsim
247	L-Hexanoylcarnitine	HMDB00756	Carnitine and fatty acid metabolsim
248	3-Methylglutarylcarnitine	ac109	Carnitine and fatty acid metabolsim
249	L-Octanoylcarnitine	HMDB00791	Carnitine and fatty acid metabolsim
250	2-Octenoylcarnitine	ac111	Carnitine and fatty acid metabolsim
251	Decanoylcarnitine	HMDB00651	Carnitine and fatty acid metabolsim
252	Decenoyl-L-carnitine	CID57357170	Carnitine and fatty acid metabolsim
253	Dodecanoylcarnitine	HMDB02250	Carnitine and fatty acid metabolsim
254	trans-2-Dodecenoylcarnitine	HMDB13326	Carnitine and fatty acid metabolsim
255	Tetradecanoylcarnitine	HMDB05066	Carnitine and fatty acid metabolsim
256	trans-2-Tetradecenoylcarnitine	HMDB13329	Carnitine and fatty acid metabolsim
257	L-Palmitoylcarnitine	HMDB00222	Carnitine and fatty acid metabolsim
258	9-Hexadecenoylcarnitine	HMDB06317	Carnitine and fatty acid metabolsim
259	Stearoylcarnitine	HMDB00848	Carnitine and fatty acid metabolsim
260	11Z-Octadecenylcarnitine	HMDB06351	Carnitine and fatty acid metabolsim
261	Linoleyl carnitine	HMDB01064	Carnitine and fatty acid metabolsim
262	3-Hydroxy-11Z-octadecenoylcarnitine	ac123	Carnitine and fatty acid metabolsim
263	acyl-C20	ac124	Carnitine and fatty acid metabolsim
264	acyl-C20:4	ac125	Carnitine and fatty acid metabolsim
265	Butyric acid	C00246	Saturated Fatty acids
266	Pentanoate (valerate)	C00803	Saturated Fatty acids
267	Hexanoic acid (caproate)	C01585	Saturated Fatty acids
268	Heptanoic acid	C17714	Saturated Fatty acids
269	Octanoic acid (caprylate)	C06423	Saturated Fatty acids
270	Nonanoic acid (pelargonate)	C01601	Saturated Fatty acids
271	Decanoic acid (caprate)	C01571	Saturated Fatty acids
272	Dodecanoic acid	C02679	Saturated Fatty acids
273	Myristic acid	C06424	Saturated Fatty acids
274	Palmitic acid	C00249	Saturated Fatty acids
275	Stearic acid	C01530	Saturated Fatty acids
276	Tetradecenoic acid	C08322	Monounsaturated Fatty Acids
277	Palmitoleic acid	C08362	Monounsaturated Fatty Acids
278	Octadecenoic acid	C00712	Monounsaturated Fatty Acids
279	Linoleic acid	C01595	Poly-unsaturated Fatty Acids
280	Octadecatrienoic acid	C06427	Poly-unsaturated Fatty Acids
281	Eicosatetraenoic acid	C00219	Poly-unsaturated Fatty Acids
282	Eicosapentaenoic acid	C06428	Poly-unsaturated Fatty Acids
283	Docosahexaenoic acid	C06429	Poly-unsaturated Fatty Acids
284	Dodecanedioic acid	C02678	Poly-unsaturated Fatty Acids
285	(8Z-11Z-14Z)-Icosatrienoic acid	C03242	Essential fatty acids
286	(5Z-8Z-11Z-14Z-17Z)-Icosapentaenoic acid	C06428	Essential fatty acids
287	(7Z-10Z-13Z-16Z-19Z)-Docosa-7-10-13-16-19-pentaenoic acid	C16513	Essential fatty acids
288	alhpa-tocopheronolactone	LMPR02020063	Lipids
289	dihydroxy-octadecanoic acid	LMFA01050198	Lipids
290	hydroxy-dodecanedioic acid	LMFA01170089	Lipids
291	dihydroxy-hexadecanoic acid	LMFA01050340	Lipids
292	trihydroxy-octadecenoic acid	LMFA01050134	Lipids
293	tetrahydroxy-octadecanoic acid	LMFA01050105	Lipids
294	epoxy-octadecanoic acid	LMFA02000001	Lipids
295	3alpha-7alpha-12alpha-Trihydroxy-5beta-cholanate	C00695	Bile acids
296	Glycocholic acid	C01921	Bile acids
297	Taurocholic acid	C05122	Bile acids
298	Taurochenodesoxycholic acid	C05465	Bile acids
299	3alpha-12alpha-Dihydroxy-5beta-cholanate	C04483	Bile acids
300	Deoxycholic acid glycine conjugate	C05464	Bile acids
301	Chenodeoxycholic acid glycine conjugate	C05466	Bile acids
302	Sulfolithocholylglycine	C11301	Bile acids
303	Allochenodeoxycholic acid	C17664	Bile acids
304	6alpha-Glucuronosylhyodeoxycholate	C11246	Bile acids
305	13(S)-HODE	C14762	Arachidonate metabolism
306	Alpha-dimorphecolic acid	C14767	Arachidonate metabolism
307	11(R)-HPETE/Leukotriene B4 (isobars)	C14820	Arachidonate metabolism
308	Prostaglandin A2	C05953	Arachidonate metabolism
309	Prostaglandin B2	C05954	Arachidonate metabolism
310	Prostaglandin D2/Thromboxane A2 (isobars)	C00696	Arachidonate metabolism
311	Prostaglandin E2	C00584	Arachidonate metabolism
312	Prostaglandin F2alpha/beta/D1 (isobars)	C00639	Arachidonate metabolism
313	Prostaglandin D3 (isobars)	C13802	Arachidonate metabolism
314	Prostaglandin G2	C05956	Arachidonate metabolism
315	2-3-Dinor-8-iso prostaglandin F2alpha	C14794	Arachidonate metabolism
316	Thromboxane B2	C05963	Arachidonate metabolism
317	Leukotriene A4	C00909	Arachidonate metabolism
318	Leukotriene C4	C02166	Arachidonate metabolism
319	Lathosterol	C01189	Sterols
320	Cholesterol sulfate	C18043	Sterols
321	Hydroxycholesterol	C03594	Sterols
322	Epiandrosterone	C07635	Sterols
323	Androsterone	C00523	Sterols
324	Cortisol	C00735	Sterols
325	Cortisone	C00762	Sterols
326	7 alpha-Hydroxy-3-oxo-4-cholestenoate	C17337	Sterols
327	11beta-17beta-Dihydroxy-4-androsten-3-one	C18075	Sterols
328	Pregna-4-11-diene-3-20-dione	C14646	Sterols
329	Pregna-4-9(11)-diene-3-20-dione	C04084	Sterols
330	Pregnediol	C05484	Sterols
331	3beta-Hydroxypregn-5-en-20-one sulfate	C18044	Sterols
332	21-Hydroxypregnenolone	C05485	Sterols
333	Pregnenolone	C01953	Sterols
334	Pregnenolone carbonitrile	C15637	Sterols
335	Mesterolone	LMST02020107	Sterols
336	Lumisterol 3	LMST01010247	Sterols
337	Delta 8_14 -Sterol	LMST01031020	Sterols
338	Cholesterol glucuronide	LMST05010043	Sterols
339	sn-caldito-1-phosphoethanolamine	LMGP19000001	Ethanolamines
340	sn-caldarchaeo-1-phosphoethanolamine	LMGP18000001	Ethanolamines
341	N-hexadecanoyl-ethanolamine	LMFA08040013	Ethanolamines
342	N-eicosanoyl-ethanolamine	LMFA08040038	Ethanolamines
343	N-([8S_12R]9S_11R_15S-trihydroxy-5Z_13E-prostadienoyl)-ethanolamine	LMFA03110015	Ethanolamines
344	N-(Tricosanoyl)-ethanolamine	LMFA08040053	Ethanolamines
345	N-(Tetradecanoyl)-ethanolamine	LMFA08040042	Ethanolamines
346	N-(Tetracosanoyl)-ethanolamine	LMFA08040054	Ethanolamines
347	N-(Pentadecanoyl)-ethanolamine	LMFA08040045	Ethanolamines
348	N-(octadecanoyl)-tetradecasphing-4-enine-1-phosphoethanolamine	LMSP03020001	Ethanolamines
349	N-(Octadecanoyl)-ethanolamine	LMFA08040051	Ethanolamines
350	N-(Hexadecanoyl)-ethanolamine	LMFA08040013	Ethanolamines
351	N-(Heptadecanoyl)-ethanolamine	LMFA08040049	Ethanolamines
352	N-(Dodecanoyl)-ethanolamine	LMFA08040041	Ethanolamines
353	N-(acyl)-sphing-4-enine-1-phosphoethanolamine	LMSP03020000	Ethanolamines
354	N-(9Z_12Z_15Z-octadecatrienoyl)-ethanolamine	LMFA08040007	Ethanolamines
355	N-(9Z_12Z-octadecadienoyl)-ethanolamine	LMFA08040004	Ethanolamines
356	N-(9Z-octadecenoyl)-ethanolamine	LMFA08040015	Ethanolamines
357	Palmitoleoyl Ethanolamide	LMFA08040043	Ethanolamines
358	N-(9S_15S-dihydroxy-11-oxo-5Z_13E-prostadienoyl)-ethanolamine	LMFA03010152	Ethanolamines
359	N-(8Z_11Z_14Z-eicosatrienoyl)-ethanolamine	LMFA08040011	Ethanolamines
360	N-(7Z_10Z_13Z_16Z-docosatetraenoyl)-ethanolamine	LMFA08040028	Ethanolamines
361	N-(6Z_9Z_12Z_15Z-octadecatetraenoyl)-ethanolamine	LMFA08040006	Ethanolamines
362	N-(5Z_8Z_11Z_14Z_17Z-eicosapentaenoyl)-ethanolamine	LMFA08040008	Ethanolamines
363	N-(5Z_8Z_11Z_14Z-heneicosatetraenoyl)-ethanolamine	LMFA08040020	Ethanolamines
364	N-(5Z_8Z_11Z_14Z-docosatetraenoyl)-ethanolamine	LMFA08040021	Ethanolamines
365	N-(5Z_8Z_11Z-eicosatrienoyl)-ethanolamine	LMFA08040037	Ethanolamines
366	N-(4Z_7Z_10Z_13Z_16Z_19Z-docosahexaenoyl)-ethanolamine	LMFA08040009	Ethanolamines
367	N-(2_2-dimethy-5Z_8Z_11Z_14Z-eicosatetraenoyl)-ethanolamine	LMFA08040017	Ethanolamines
368	N-(13Z-docosanoyl)-ethanolamine	LMFA08040050	Ethanolamines
369	N-(11Z_14Z-eicosadienoyl)-ethanolamine	LMFA08040002	Ethanolamines
370	N-(11Z-eicosaenoyl)-ethanolamine	LMFA08040010	Ethanolamines
371	2-octadecanoyl-3-(5Z_8Z-eicosadienoyl)-sn-glycero-1-phosphoethanolamine	LMGP02010120	Phospohethanolamines
372	2-Acyl-sn-glycero-3-phosphoethanolamine	LMGP0205AA00	Phospohethanolamines
373	2-(5Z_8Z_11Z_14Z-eicosatetraenoyl)-3-octadecanoyl-sn-glycero-1-phosphoethanolamine	LMGP02010119	Phospohethanolamines
374	2-(5Z_8Z_11Z_14Z-eicosatetraenoyl)-3-hexadecanoyl-sn-glycero-1-phospho-N_N-dimethylethanolamine	LMGP02010321	Phospohethanolamines
375	1_2-diundecanoyl-sn-glycero-3-phosphoethanolamine	LMGP02010014	Phospohethanolamines
376	1_2-ditricosanoyl-sn-glycero-3-phosphoethanolamine	LMGP02010195	Phospohethanolamines
377	1_2-ditetradecanoyl-sn-glycero-3-phospho-N-methylethanolamine	LMGP02010343	Phospohethanolamines
378	1_2-dipentacosanoyl-sn-glycero-3-phosphoethanolamine	LMGP02010088	Phospohethanolamines
379	1_2-dioctadecyl-sn-glycero-3-phosphoethanolamine	LMGP02040005	Phospohethanolamines
380	1_2-dioctadecanoyl-sn-glycero-3-phosphoethanolamine	LMGP02010097	Phospohethanolamines
381	1_2-dioctadecanoyl-sn-glycero-3-phospho-N_N-dimethylethanolamine	LMGP02010317	Phospohethanolamines
382	1_2-dioctadecanoyl-sn-glycero-3-phospho-N-methylethanolamine	LMGP02010344	Phospohethanolamines
383	1_2-dihexadecanoyl-sn-glycero-3-phospho-N_N-dimethylethanolamine	LMGP02010325	Phospohethanolamines
384	1_2-dihexacosanoyl-sn-glycero-3-phosphoethanolamine	LMGP02010090	Phospohethanolamines
385	1_2-diheneicosanoyl-sn-glycero-3-phosphoethanolamine	LMGP02010150	Phospohethanolamines
386	1-octadecyl-sn-glycero-3-phosphoethanolamine	LMGP02060003	Phospohethanolamines
387	1-octadecanoyl-sn-glycero-3-phosphoethanolamine	LMGP02050001	Phospohethanolamines
388	1-nonanoyl-2-tridecanoyl-sn-glycero-3-phosphoethanolamine	LMGP02010282	Phospohethanolamines
389	1-hexadecyl-sn-glycero-3-phosphoethanolamine	LMGP02060002	Phospohethanolamines
390	1-hexadecanoyl-sn-glycero-3-phosphoethanolamine	LMGP02050002	Phospohethanolamines
391	1-hexadecanoyl-2-tridecanoyl-sn-glycero-3-phosphoethanolamine	LMGP02010298	Phospohethanolamines
392	1-dodecanoyl-2-pentadecanoyl-sn-glycero-3-phosphoethanolamine	LMGP02010223	Phospohethanolamines
393	1-docosanoyl-2-heptadecanoyl-sn-glycero-3-phosphoethanolamine	LMGP02010214	Phospohethanolamines
394	1-docosanoyl-2-heneicosanoyl-sn-glycero-3-phosphoethanolamine	LMGP02010218	Phospohethanolamines
395	1-(9Z-octadecenyl)-sn-glycero-3-phosphoethanolamine	LMGP02060004	Phospohethanolamines
396	1-(9Z-octadecenoyl)-sn-glycero-3-phosphoethanolamine	LMGP02050004	Phospohethanolamines
397	1-(9Z-heptadecenoyl)-sn-glycero-3-phosphoethanolamine	LMGP02050008	Phospohethanolamines
398	1-(5Z_8Z_11Z_14Z-eicosatetraenoyl)-sn-glycero-3-phosphoethanolamine	LMGP02050009	Phospohethanolamines
399	1-(5Z_8Z-eicosadienoyl)-2-octadecanoyl-sn-glycero-3-phosphoethanolamine	LMGP02010121	Phospohethanolamines
400	1-(1Z_12Z-nonadecadienyl)-sn-glycero-3-phosphoethanolamine	LMGP02070003	Phospohethanolamines
401	PE(P-16:0e/0:0)	LMGP02070001	Phospohethanolamines
402	N-(hexacosanoyl)-sphinganine-1-phosphocholine	LMSP03010026	Phosphocholines
403	SM(d18:1/22:0)	LMSP03010006	Phosphocholines
404	SM(d18:1/24:1(15Z))	LMSP03010007	Phosphocholines
405	3-pentadecanoyl-sn-glycero-1-phosphocholine	LMGP01050017	Phosphocholines
406	3-octadecyl-sn-glycero-1-phosphocholine	LMGP01060015	Phosphocholines
407	3-hexadecanoyl-sn-glycero-1-phosphocholine	LMGP01050019	Phosphocholines
408	2_3-di-(9Z-octadecenoyl)-sn-glycero-1-phosphocholine	LMGP01010891	Phosphocholines
409	2-valeryl-sn-glycero-3-phosphocholine	LMGP01050091	Phosphocholines
410	2-tetradecanoyl-sn-glycero-3-phosphocholine	LMGP01050073	Phosphocholines
411	2-propionyl-sn-glycero-3-phosphocholine	LMGP01050087	Phosphocholines
412	2-octadecyl-3-acetyl-sn-glycero-1-phosphocholine	LMGP01080017	Phosphocholines
413	2-methyl-3-tetradecyl-sn-glycero-1-phosphocholine	LMGP01040022	Phosphocholines
414	2-acetyl-sn-glycero-3-phosphocholine	LMGP01050085	Phosphocholines
415	2-acetyl-3-heptadecanoyl-sn-glycero-1-phosphocholine	LMGP01010715	Phosphocholines
416	2-acetyl-3-(9Z-octadecenyl)-sn-glycero-1-phosphocholine	LMGP01020155	Phosphocholines
417	2-(9Z-octadecenoyl)-sn-glycero-3-phosphocholine	LMGP01050083	Phosphocholines
418	2-(8-[3]-ladderane-octanyl)-sn-glycero-3-phosphocholine	LMGP01060026	Phosphocholines
419	2-(5Z_8Z_11Z_14Z-eicosatetraenoyl)-sn-glycero-3-phosphocholine	LMGP01050121	Phosphocholines
420	2-(2E_4E-decadienoyl)-3-(2E_4E-decadienoyl)-sn-glycero-1-phosphocholine	LMGP01010405	Phosphocholines
421	2-(2E-propionyl)-3-hexadecyl-sn-glycero-1-phosphocholine	LMGP01020071	Phosphocholines
422	1_2-diphytanyl-sn-glycero-3-phosphocholine	LMGP01040099	Phosphocholines
423	1_2-di-(9E-octadecenoyl)-sn-glycero-3-phosphocholine	LMGP01010876	Phosphocholines
424	1_2-di-(6Z-octadecenoyl)-sn-glycero-3-phosphocholine	LMGP01010868	Phosphocholines
425	1-undecanoyl-2-tridecanoyl-sn-glycero-3-phosphocholine	LMGP01010410	Phosphocholines
426	1-tridecyl-2-methyl-sn-glycero-3-phosphocholine	LMGP01040020	Phosphocholines
427	1-tridecanoyl-sn-glycero-3-phosphocholine	LMGP01050011	Phosphocholines
428	1-tetradecyl-2-methyl-sn-glycero-3-phosphocholine	LMGP01040021	Phosphocholines
429	1-tetradecyl-2-(9Z_12Z-octadecadienoyl)-sn-glycero-3-phosphocholine	LMGP01020017	Phosphocholines
430	1-tetradecanoyl-2-hexadecanoyl-sn-glycero-3-phosphosulfocholine	LMGP00000052	Phosphocholines
431	1-propionyl-2-hexadecyl-sn-glycero-3-phosphocholine	LMGP01020139	Phosphocholines
432	1-pentadecyl-2-acetyl-sn-glycero-3-phosphocholine	LMGP01020025	Phosphocholines
433	N-heptanoyl-homoserine lactone	LMFA08030006	Phosphatidylserines
434	N-butanoyl-lhomoserine lactone	LMFA08030002	Phosphatidylserines
435	2-hexadecanoyl-3-(9Z-octadecenoyl)-sn-glycero-1-phosphoserine	LMGP03010017	Phosphatidylserines
436	1_2-didodecanoyl-sn-glycero-3-phosphoserine	LMGP03010027	Phosphatidylserines
437	1_2-diacyl-sn-glycero-3-phosphoserine	LMGP03010000	Phosphatidylserines
438	1_2-di-(9Z_12Z-octadecadienoyl)-sn-glycero-3-phosphoserine	LMGP03010016	Phosphatidylserines
439	1_2-di-(9Z-octadecenoyl)-sn-glycero-3-phosphoserine	LMGP03010013	Phosphatidylserines
440	1-tridecanoyl-sn-glycero-3-phosphoserine	LMGP03050005	Phosphatidylserines
441	1-octadecanoyl-2-(4Z_7Z_10Z_13Z_16Z_19Z-docosahexaenoyl)-sn-glycero-3-phosphoserine	LMGP03010040	Phosphatidylserines
442	1-dodecanoyl-2-tridecanoyl-sn-glycero-3-phosphoserine (ammonium salt)	LMGP03010001	Phosphatidylserines
443	Pentobarbital	C07422	Xenobiotics
444	Biliverdin	C00500	Hemolysis markers
445	Bilirubin	C00486	Hemolysis markers
446	Hemin	C06767	Hemolysis markers
447	Acetylphosphate	C00227	Other
448	Triacanthine	C08435	Other
449	Diacylglyceryl-N-trimethyl-2-aminoethylphosphote	C05678	Other
450	N5-Methyl-L-glutamine	C03153	Other
451	2-Methyleneglutarate	C02930	Other
452	Dyspropterin	C03684	Other
453	6-Lactoyltetrahydropterin	C04244	Other
454	p-Aminobenzoic acid	C00568	Other
455	Peptide tryptophan	C02732	Other
456	Aminocaproic acid	C02378	Other
457	Leucocyanidin	C05906	Other
458	L-4-Hydroxyglutamate semialdehyde	C05938	Other
459	Methylenediurea	C06381	Other
460	beta-Butoxyethyl nicotinate	C13138	Other
461	3-Oxalomalate	C01990	Other
462	2-Deoxy-alpha-D-glucoside	C03573	Other
463	4-Hydroxycinmic acid	C06738	Other
464	N-Acetyl-leucyl-leucine	C11333	Other
465	N-Acyl-D-mannosaminolactone	C03792	Other
466	N(6)-Methyllysine	C02728	Other
467	S-Formylglutathione	C01031	Other
468	N1-Acetylspermine	C02567	Other
469	Di-2-propenyl sulfide	C08370	Other
470	Shikimate 3-phosphate	C03175	Other
471	Gluconolactone	C00198	Other
472	2-Dehydro-3-deoxy-D-glucarate	C03921	Other
473	Poly-g-D-glutamate	C05723	Other
474	Dihydroflavonol	C15570	Other
475	Pyrocatechol	C00090	Other
476	Ferric gluconate	C13511	Other
477	Catechin	C17590	Other
478	6-Thioxanthine 5--monophosphate	C16618	Other
479	Deoxyribose triphosphate	C12347	Other
480	D-Ribitol 5-phosphate	C01068	Other
481	Riboflavin	C00255	Other
482	Fe(III)dicitrate	C06229	Other
483	Glucosinolate	C17260	Other
484	Succinyl sulfathiazole	C11745	Other
485	Ribose 1,5-bisphosphate	C01095	Other
486	Thioredoxin	C00342	Other
487	Thioredoxin disulfide	C00343	Other
488	alpha-N-Peptidyl-L-glutamate	C03904	Other
489	D-Alanyl-alanyl-poly(glycerolphosphate)	C04457	Other
490	alpha-N-Peptidyl-L-glutamine	C03905	Other
491	S-Lactoylglutathione	C02589	Other
492	1-O-Galloyl-beta-D-glucose	C01158	Other
493	Vanillic acid	C06672	Other
494	Pyridoxamine	C00534	Other
495	9-Oxononoic acid	C16322	Other
496	Guanidinosuccinic acid	C03139	Other
497	threo-3-Hydroxy-L-aspartate	C11511	Other
498	N-Acetylglutamic acid	C06379	Other
499	Glycerone sulfate	C02543	Other
500	Protein glutamine	C02583	Other
501	Hydroxyacetone phosphate	C03505	Other
502	N-Acyl-D-aspartate	C06380	Other
503	Pimelic acid	C02656	Other
504	N-Acetyl-L-methionine	C02712	Other
505	beta-D-Glucuronoside	C03033	Other
506	7-8-Dihydroxycoumarin	C03093	Other
507	10-Hydroxydecanoic acid	C02774	Other
508	Protein 5-hydroxylysine	C03429	Other
509	trans-Homoaconitate	C16579	Other
510	Oxalosuccinic acid	C05379	Other
511	Carglumic acid	C05829	Other
512	2-Oxo-7-methylthioheptanoic acid	C17220	Other
513	Homocitrulline	C02427	Other
514	Homomethionine	C17213	Other
